# Supplementary material for: Tetra-n-butyl­ammonium tricyanido[N-(2-pyridyl­carbon­yl)pyridine-2-carbox­imidato]ferrate(III) dihydrate
Source: Acta Crystallogr Sect E Struct Rep Online. 2011 Nov 30;67(Pt 12):m1879. doi: 10.1107/S1600536811049415 (PMC3238764; doi:10.1107/S1600536811049415)
Supplement: Supplementary file 1 [file e-67-m1879-sup1.cif]

##############################################################################
#                                                                            #
# This CIF contains the data in a paper accepted for publication in          #
# Acta Crystallographica Section E. It conforms to the requirements of       #
# Notes for Authors for Acta Crystallographica Section E, and has been       #
# peer reviewed under the auspices of the IUCr Commission on Journals.       #
#                                                                            #
# Full details of the Crystallographic Information File format               #
# are given in the paper "The Crystallographic Information File (CIF):       #
# a New Standard Archive File for Crystallography" by S. R. Hall, F. H.      #
# Allen and I. D. Brown [Acta Cryst. (1991), A47, 655-685].                  #
#                                                                            #
# The current version of the core CIF dictionary is obtainable from          #
# ftp://ftp.iucr.org/pub/cif_core.dic.                                       #
#                                                                            #
# Software is freely available for graphical display of the structure(s)     #
# in this CIF. For information consult the CIF software page                 #
# http://www.iucr.org/resources/cif/software.                                #
#                                                                            #
# This file may be used for bona fide research purposes within the           #
# scientific community so long as proper attribution is given to the journal # 
# article from which it was obtained.                                        #
#                                                                            #
##############################################################################
data_I
_audit_creation_method     SHELXL-97
_chemical_name_systematic
;
Tetra-<i>n</i>-butylammonium
tricyanido[<i>N</i>-(2-pyridylcarbonyl)pyridine-2-carboximidato]ferrate(III)
dihydrate
;
_chemical_name_common     ?
_chemical_formula_moiety     'C16 H36 N +, C15 H8 Fe N6 O2 -, 2(H2 O)'
_chemical_formula_sum     'C31 H48 Fe N7 O4'
_chemical_formula_iupac     '(C16 H36 N) [Fe (C12 H8 N3 O2) (C N)3], 2H2 O'
_chemical_formula_weight     638.61
_chemical_melting_point     ?
_symmetry_cell_setting     monoclinic
_symmetry_space_group_name_H-M     'P 21/n'
_symmetry_space_group_name_Hall     '-P 2yn'
loop_
    _symmetry_equiv_pos_as_xyz
    'x, y, z'
    '-x+1/2, y+1/2, -z+1/2'
    '-x, -y, -z'
    'x-1/2, -y-1/2, z-1/2'
_cell_length_a     13.142(2)
_cell_length_b     15.663(3)
_cell_length_c     17.097(3)
_cell_angle_alpha     90.00
_cell_angle_beta     90.48(3)
_cell_angle_gamma     90.00
_cell_volume     3519.0(11)
_cell_formula_units_Z     4
_cell_measurement_reflns_used     4928
_cell_measurement_theta_min     2.11
_cell_measurement_theta_max     24.81
_cell_measurement_temperature     173(2)
_exptl_crystal_description     block
_exptl_crystal_colour     yellow
_exptl_crystal_size_max     0.21
_exptl_crystal_size_mid     0.16
_exptl_crystal_size_min     0.12
_exptl_crystal_density_diffrn     1.205
_exptl_crystal_density_meas     ?
_exptl_crystal_density_method     'not measured'
_exptl_crystal_F_000     1364
_exptl_absorpt_coefficient_mu     0.471
_exptl_absorpt_correction_type     multi-scan
_exptl_absorpt_process_details     '(ABSCOR; Higashi, 1995)'
_exptl_absorpt_correction_T_min     0.8873
_exptl_absorpt_correction_T_max     0.9035
_exptl_special_details     ?
_diffrn_ambient_temperature     173(2)
_diffrn_radiation_type     MoK\a
_diffrn_radiation_wavelength     0.71073
_diffrn_radiation_source     'fine-focus sealed tube'
_diffrn_radiation_monochromator     graphite
_diffrn_measurement_device_type     'Rigaku Saturn 724 CCD'
_diffrn_measurement_method     '\f and \w scans'
_diffrn_detector_area_resol_mean     ?
_diffrn_reflns_number     17432
_diffrn_reflns_av_R_equivalents     0.0633
_diffrn_reflns_av_sigmaI/netI     0.0984
_diffrn_reflns_theta_min     3.03
_diffrn_reflns_theta_max     25.33
_diffrn_reflns_theta_full     25.33
_diffrn_measured_fraction_theta_max     0.990
_diffrn_measured_fraction_theta_full     0.990
_diffrn_reflns_limit_h_min     -15
_diffrn_reflns_limit_h_max     13
_diffrn_reflns_limit_k_min     -13
_diffrn_reflns_limit_k_max     18
_diffrn_reflns_limit_l_min     -12
_diffrn_reflns_limit_l_max     20
_diffrn_standards_number     ?
_diffrn_standards_interval_count     ?
_diffrn_standards_interval_time     ?
_diffrn_standards_decay_%     ?
_refine_special_details
;
Refinement of <i>F</i>^2^ against ALL reflections. The weighted <i>R</i>-factor
<i>wR</i> and goodness of fit <i>S</i> are based on <i>F</i>^2^, conventional
<i>R</i>-factors <i>R</i> are based on <i>F</i>, with <i>F</i> set to zero for
negative <i>F</i>^2^. The threshold expression of <i>F</i>^2^ >
\s(<i>F</i>^2^) is used only for calculating <i>R</i>-factors(gt) <i>etc</i>.
and is not relevant to the choice of reflections for refinement.
<i>R</i>-factors based on <i>F</i>^2^ are statistically about twice as large
as those based on <i>F</i>, and <i>R</i>- factors based on ALL data will be
even larger.
;
_reflns_number_total     6359
_reflns_number_gt     4300
_reflns_threshold_expression     I>2sigma(I)
_refine_ls_structure_factor_coef     Fsqd
_refine_ls_matrix_type     full
_refine_ls_R_factor_all     0.0973
_refine_ls_R_factor_gt     0.0599
_refine_ls_wR_factor_gt     0.1271
_refine_ls_wR_factor_ref     0.1352
_refine_ls_goodness_of_fit_ref     1.047
_refine_ls_restrained_S_all     2.916
_refine_ls_number_reflns     6359
_refine_ls_number_parameters     392
_refine_ls_number_restraints     6
_refine_ls_hydrogen_treatment     constr
_refine_ls_weighting_scheme     calc
_refine_ls_weighting_details
         'calc w=1/[\s^2^(Fo^2^)+(0.0648P)^2^+0.0340P] where P=(Fo^2^+2Fc^2^)/3'
_atom_sites_solution_hydrogens     geom
_atom_sites_solution_primary     direct
_atom_sites_solution_secondary     difmap
_refine_ls_shift/su_max     0.000
_refine_ls_shift/su_mean     0.000
_refine_diff_density_max     0.301
_refine_diff_density_min     -0.305
_refine_ls_extinction_method     none
_refine_ls_extinction_coef     ?
loop_
    _atom_type_symbol
    _atom_type_description
    _atom_type_scat_dispersion_real
    _atom_type_scat_dispersion_imag
    _atom_type_scat_source
    'C' 'C' 0.0033 0.0016
                         'International Tables Vol C Tables 4.2.6.8 and 6.1.1.4'
    'H' 'H' 0.0000 0.0000
                         'International Tables Vol C Tables 4.2.6.8 and 6.1.1.4'
    'N' 'N' 0.0061 0.0033
                         'International Tables Vol C Tables 4.2.6.8 and 6.1.1.4'
    'O' 'O' 0.0106 0.0060
                         'International Tables Vol C Tables 4.2.6.8 and 6.1.1.4'
    'Fe' 'Fe' 0.3463 0.8444
                         'International Tables Vol C Tables 4.2.6.8 and 6.1.1.4'
_computing_data_collection     'CrystalClear (Rigaku, 2008)'
_computing_cell_refinement     'CrystalClear (Rigaku, 2008)'
_computing_data_reduction     'CrystalClear (Rigaku, 2008)'
_computing_structure_solution     'SHELXS97 (Sheldrick, 2008)'
_computing_structure_refinement     'SHELXS97 (Sheldrick, 2008)'
_computing_molecular_graphics     'DIAMOND (Brandenburg, 2006)'
_computing_publication_material     'SHELXTL (Sheldrick, 2008)'
loop_
    _atom_site_type_symbol
    _atom_site_label
    _atom_site_fract_x
    _atom_site_fract_y
    _atom_site_fract_z
    _atom_site_U_iso_or_equiv
    _atom_site_adp_type
    _atom_site_calc_flag
    _atom_site_refinement_flags
    _atom_site_occupancy
    _atom_site_symmetry_multiplicity
    _atom_site_disorder_assembly
    _atom_site_disorder_group
    C C1 0.7225(7) 0.4358(6) -0.0451(5) 0.041(2) Uani d . 1 1 . .
    C C2 0.7239(7) 0.3334(6) 0.1624(6) 0.039(2) Uani d . 1 1 . .
    C C3 0.6909(7) 0.4886(6) 0.0945(6) 0.043(2) Uani d . 1 1 . .
    C C4 0.9232(7) 0.4724(6) 0.0962(6) 0.046(2) Uani d . 1 1 . .
    H H4 0.8835 0.5192 0.1139 0.055 Uiso calc R 1 1 . .
    C C5 1.0283(7) 0.4770(6) 0.0993(6) 0.050(2) Uani d . 1 1 . .
    H H5 1.0606 0.5270 0.1188 0.059 Uiso calc R 1 1 . .
    C C6 1.0860(7) 0.4090(7) 0.0742(6) 0.051(3) Uani d . 1 1 . .
    H H6 1.1582 0.4114 0.0768 0.061 Uiso calc R 1 1 . .
    C C7 1.0393(7) 0.3399(6) 0.0463(5) 0.044(2) Uani d . 1 1 . .
    H H7 1.0799 0.2941 0.0277 0.053 Uiso calc R 1 1 . .
    C C8 0.9346(7) 0.3315(6) 0.0429(6) 0.043(2) Uani d . 1 1 . .
    C C9 0.8779(8) 0.2534(6) 0.0144(6) 0.050(2) Uani d . 1 1 . .
    C C10 0.6997(7) 0.2185(6) -0.0096(6) 0.046(2) Uani d . 1 1 . .
    C C11 0.5957(6) 0.2496(5) 0.0048(5) 0.0338(19) Uani d . 1 1 . .
    C C12 0.5061(7) 0.2080(6) -0.0132(6) 0.046(2) Uani d . 1 1 . .
    H H12 0.5073 0.1516 -0.0335 0.055 Uiso calc R 1 1 . .
    C C13 0.4141(7) 0.2496(6) -0.0013(6) 0.040(2) Uani d . 1 1 . .
    H H13 0.3521 0.2211 -0.0135 0.048 Uiso calc R 1 1 . .
    C C14 0.4115(6) 0.3322(6) 0.0283(5) 0.041(2) Uani d . 1 1 . .
    H H14 0.3485 0.3605 0.0361 0.049 Uiso calc R 1 1 . .
    C C15 0.5029(6) 0.3725(6) 0.0463(6) 0.039(2) Uani d . 1 1 . .
    H H15 0.5024 0.4288 0.0671 0.047 Uiso calc R 1 1 . .
    C C16 0.5319(7) 0.4149(5) 0.7455(5) 0.0369(19) Uani d . 1 1 . .
    H H16A 0.4730 0.4233 0.7804 0.044 Uiso calc R 1 1 . .
    H H16B 0.5941 0.4171 0.7785 0.044 Uiso calc R 1 1 . .
    C C17 0.5240(7) 0.3253(6) 0.7090(6) 0.043(2) Uani d . 1 1 . .
    H H17A 0.4616 0.3203 0.6765 0.052 Uiso calc R 1 1 . .
    H H17B 0.5838 0.3134 0.6758 0.052 Uiso calc R 1 1 . .
    C C18 0.5204(8) 0.2630(6) 0.7782(6) 0.051(2) Uani d . 1 1 . .
    H H18A 0.5767 0.2779 0.8146 0.061 Uiso calc R 1 1 . .
    H H18B 0.4560 0.2730 0.8064 0.061 Uiso calc R 1 1 . .
    C C19 0.5275(8) 0.1699(7) 0.7611(7) 0.058(3) Uani d . 1 1 . .
    H H19A 0.4918 0.1574 0.7119 0.087 Uiso calc R 1 1 . .
    H H19B 0.4962 0.1375 0.8036 0.087 Uiso calc R 1 1 . .
    H H19C 0.5992 0.1535 0.7565 0.087 Uiso calc R 1 1 . .
    C C20 0.4472(7) 0.4901(6) 0.6316(5) 0.043(2) Uani d . 1 1 . .
    H H20A 0.4527 0.5411 0.5977 0.051 Uiso calc R 1 1 . .
    H H20B 0.4512 0.4391 0.5976 0.051 Uiso calc R 1 1 . .
    C C21 0.3459(7) 0.4911(6) 0.6706(6) 0.050(3) Uani d . 1 1 . .
    H H21A 0.3421 0.5405 0.7067 0.060 Uiso calc R 1 1 . .
    H H21B 0.3374 0.4383 0.7017 0.060 Uiso calc R 1 1 . .
    C C22 0.2616(8) 0.4973(6) 0.6096(7) 0.054(3) Uani d . 1 1 . .
    H H22A 0.2663 0.4491 0.5724 0.065 Uiso calc R 1 1 . .
    H H22B 0.2679 0.5513 0.5799 0.065 Uiso calc R 1 1 . .
    C C23 0.1598(7) 0.4947(7) 0.6519(7) 0.057(3) Uani d . 1 1 . .
    H H23A 0.1719 0.4909 0.7084 0.086 Uiso calc R 1 1 . .
    H H23B 0.1209 0.4448 0.6343 0.086 Uiso calc R 1 1 . .
    H H23C 0.1213 0.5468 0.6401 0.086 Uiso calc R 1 1 . .
    C C24 0.5404(7) 0.5681(6) 0.7370(5) 0.041(2) Uani d . 1 1 . .
    H H24A 0.6013 0.5648 0.7713 0.050 Uiso calc R 1 1 . .
    H H24B 0.4798 0.5701 0.7709 0.050 Uiso calc R 1 1 . .
    C C25 0.5454(7) 0.6510(6) 0.6889(6) 0.047(2) Uani d . 1 1 . .
    H H25A 0.6000 0.6466 0.6496 0.057 Uiso calc R 1 1 . .
    H H25B 0.4800 0.6600 0.6609 0.057 Uiso calc R 1 1 . .
    C C26 0.5662(7) 0.7246(6) 0.7426(6) 0.045(2) Uani d . 1 1 . .
    H H26A 0.6334 0.7170 0.7682 0.054 Uiso calc R 1 1 . .
    H H26B 0.5139 0.7266 0.7839 0.054 Uiso calc R 1 1 . .
    C C27 0.5649(8) 0.8075(6) 0.6969(7) 0.054(3) Uani d . 1 1 . .
    H H27A 0.6076 0.8016 0.6505 0.081 Uiso calc R 1 1 . .
    H H27B 0.5912 0.8537 0.7299 0.081 Uiso calc R 1 1 . .
    H H27C 0.4949 0.8207 0.6807 0.081 Uiso calc R 1 1 . .
    C C28 0.6286(7) 0.4810(6) 0.6329(6) 0.043(2) Uani d . 1 1 . .
    H H28A 0.6229 0.4262 0.6044 0.052 Uiso calc R 1 1 . .
    H H28B 0.6246 0.5273 0.5936 0.052 Uiso calc R 1 1 . .
    C C29 0.7327(7) 0.4846(6) 0.6714(6) 0.045(2) Uani d . 1 1 . .
    H H29A 0.7475 0.5434 0.6896 0.054 Uiso calc R 1 1 . .
    H H29B 0.7353 0.4458 0.7171 0.054 Uiso calc R 1 1 . .
    C C30 0.8095(7) 0.4574(6) 0.6112(6) 0.044(2) Uani d . 1 1 . .
    H H30A 0.7961 0.3974 0.5962 0.053 Uiso calc R 1 1 . .
    H H30B 0.8009 0.4931 0.5638 0.053 Uiso calc R 1 1 . .
    C C31 0.9170(7) 0.4649(7) 0.6398(7) 0.054(3) Uani d . 1 1 . .
    H H31D 0.9180 0.4931 0.6909 0.081 Uiso calc R 1 1 . .
    H H31E 0.9565 0.4987 0.6025 0.081 Uiso calc R 1 1 . .
    H H31F 0.9469 0.4078 0.6446 0.081 Uiso calc R 1 1 . .
    Fe Fe1 0.72938(9) 0.37769(8) 0.05494(8) 0.0383(4) Uani d . 1 1 . .
    N N1 0.7165(6) 0.4653(5) -0.1095(5) 0.047(2) Uani d . 1 1 . .
    N N2 0.7152(5) 0.3071(5) 0.2246(5) 0.0452(19) Uani d . 1 1 . .
    N N3 0.6753(6) 0.5540(6) 0.1211(5) 0.051(2) Uani d . 1 1 . .
    N N4 0.8754(5) 0.3996(5) 0.0672(4) 0.0392(17) Uani d . 1 1 . .
    N N5 0.7711(5) 0.2806(5) 0.0184(4) 0.0405(18) Uani d . 1 1 . .
    N N6 0.5944(5) 0.3314(5) 0.0340(4) 0.0371(17) Uani d . 1 1 . .
    N N7 0.5353(5) 0.4892(4) 0.6877(4) 0.0375(17) Uani d . 1 1 . .
    O O1 0.9148(4) 0.1857(4) 0.0004(4) 0.0468(16) Uani d . 1 1 . .
    O O2 0.7099(5) 0.1495(4) -0.0387(4) 0.0491(17) Uani d . 1 1 . .
    O O1W 0.8661(5) 0.8573(5) 0.0106(4) 0.061(2) Uani d D 1 1 . .
    H H1X 0.9274 0.8405 0.0077 0.073 Uiso d RD 1 1 . .
    H H1Y 0.8287 0.8276 0.0404 0.073 Uiso d RD 1 1 . .
    O O2W 0.7877(5) 0.7228(4) 0.1248(4) 0.0450(16) Uani d D 1 1 . .
    H H2X 0.7868 0.7474 0.1691 0.054 Uiso d RD 1 1 . .
    H H2Y 0.7576 0.6750 0.1200 0.054 Uiso d RD 1 1 . .
loop_
    _atom_site_aniso_label
    _atom_site_aniso_U_11
    _atom_site_aniso_U_22
    _atom_site_aniso_U_33
    _atom_site_aniso_U_12
    _atom_site_aniso_U_13
    _atom_site_aniso_U_23
    C1 0.043(5) 0.047(5) 0.032(5) -0.018(4) 0.000(4) 0.010(4)
    C2 0.042(5) 0.041(5) 0.035(5) -0.002(4) -0.006(4) 0.008(4)
    C3 0.051(5) 0.038(5) 0.039(5) -0.002(4) -0.009(4) 0.019(4)
    C4 0.041(5) 0.049(5) 0.047(6) -0.007(4) 0.001(4) 0.023(5)
    C5 0.047(5) 0.053(6) 0.048(6) -0.009(4) -0.010(5) 0.020(5)
    C6 0.038(5) 0.061(6) 0.053(6) -0.010(4) -0.011(4) 0.018(5)
    C7 0.045(5) 0.054(5) 0.032(5) -0.003(4) -0.005(4) 0.014(4)
    C8 0.041(5) 0.042(5) 0.046(6) 0.001(4) -0.003(4) 0.022(4)
    C9 0.062(6) 0.043(5) 0.044(6) 0.015(4) -0.014(5) -0.008(5)
    C10 0.041(5) 0.039(5) 0.059(7) 0.003(4) -0.008(4) 0.011(5)
    C11 0.030(4) 0.036(4) 0.036(5) -0.001(3) -0.003(3) 0.009(4)
    C12 0.047(5) 0.043(5) 0.048(6) -0.009(4) -0.001(4) 0.014(5)
    C13 0.037(5) 0.042(5) 0.041(5) -0.008(4) -0.007(4) 0.019(4)
    C14 0.034(4) 0.051(5) 0.037(5) 0.003(4) -0.005(4) 0.014(4)
    C15 0.035(4) 0.041(5) 0.042(5) -0.003(3) -0.003(4) -0.001(4)
    C16 0.046(5) 0.038(5) 0.027(4) 0.014(4) 0.004(4) 0.002(4)
    C17 0.051(5) 0.041(5) 0.038(6) 0.007(4) 0.004(4) 0.018(4)
    C18 0.055(6) 0.051(6) 0.048(6) 0.002(4) 0.007(5) 0.015(5)
    C19 0.070(7) 0.052(6) 0.054(7) -0.006(5) 0.029(5) 0.016(5)
    C20 0.058(6) 0.043(5) 0.028(5) 0.016(4) -0.004(4) -0.011(4)
    C21 0.058(6) 0.046(5) 0.046(6) 0.021(4) -0.012(5) -0.020(5)
    C22 0.060(6) 0.045(5) 0.057(7) 0.012(4) -0.008(5) -0.016(5)
    C23 0.050(6) 0.055(6) 0.067(8) 0.017(4) -0.002(5) -0.032(6)
    C24 0.053(5) 0.044(5) 0.027(5) 0.001(4) 0.003(4) -0.006(4)
    C25 0.052(6) 0.048(5) 0.042(6) 0.009(4) -0.006(4) -0.010(5)
    C26 0.047(5) 0.048(5) 0.039(5) -0.020(4) 0.005(4) -0.014(4)
    C27 0.065(6) 0.048(6) 0.048(6) -0.006(4) -0.020(5) -0.005(5)
    C28 0.054(5) 0.038(5) 0.037(5) 0.018(4) 0.012(4) 0.007(4)
    C29 0.057(6) 0.041(5) 0.038(5) 0.011(4) 0.021(4) 0.010(4)
    C30 0.045(5) 0.040(5) 0.048(6) 0.012(4) 0.008(4) 0.001(4)
    C31 0.054(6) 0.054(6) 0.054(7) 0.003(4) 0.012(5) 0.017(5)
    Fe1 0.0407(7) 0.0414(8) 0.0326(7) -0.0164(5) -0.0082(5) 0.0165(6)
    N1 0.045(4) 0.047(4) 0.048(5) -0.021(3) 0.000(4) 0.014(4)
    N2 0.041(4) 0.054(5) 0.041(5) -0.006(3) -0.004(3) 0.011(4)
    N3 0.055(5) 0.054(5) 0.045(5) 0.015(4) -0.005(4) 0.014(4)
    N4 0.037(4) 0.049(4) 0.032(4) -0.010(3) -0.003(3) 0.012(3)
    N5 0.037(4) 0.054(4) 0.031(4) -0.010(3) -0.006(3) 0.023(4)
    N6 0.038(4) 0.041(4) 0.032(4) -0.002(3) -0.002(3) 0.014(3)
    N7 0.046(4) 0.041(4) 0.026(4) 0.008(3) -0.006(3) -0.008(3)
    O1 0.042(3) 0.051(4) 0.047(4) 0.014(3) -0.002(3) -0.012(3)
    O2 0.052(4) 0.045(4) 0.050(4) 0.017(3) -0.008(3) 0.002(3)
    O1W 0.065(5) 0.066(5) 0.052(5) -0.026(3) -0.007(4) -0.020(4)
    O2W 0.053(4) 0.044(3) 0.038(4) -0.019(3) 0.012(3) -0.015(3)
_geom_special_details
;
All e.s.d.'s (except the e.s.d. in the dihedral angle between two l.s. planes)
are estimated using the full covariance matrix. The cell e.s.d.'s are taken
into account individually in the estimation of e.s.d.'s in distances, angles
and torsion angles; correlations between e.s.d.'s in cell parameters are only
used when they are defined by crystal symmetry. An approximate (isotropic)
treatment of cell e.s.d.'s is used for estimating e.s.d.'s involving l.s.
planes.
;
loop_
    _geom_bond_atom_site_label_1
    _geom_bond_atom_site_label_2
    _geom_bond_site_symmetry_2
    _geom_bond_distance
    _geom_bond_publ_flag
    C1 N1 . 1.195(12) ?
    C1 Fe1 . 1.940(9) ?
    C2 N2 . 1.146(11) ?
    C2 Fe1 . 1.966(10) ?
    C3 N3 . 1.140(12) ?
    C3 Fe1 . 1.933(11) ?
    C4 C5 . 1.383(13) ?
    C4 N4 . 1.391(12) ?
    C4 H4 . 0.9500 ?
    C5 C6 . 1.379(15) ?
    C5 H5 . 0.9500 ?
    C6 C7 . 1.331(14) ?
    C6 H6 . 0.9500 ?
    C7 C8 . 1.383(12) ?
    C7 H7 . 0.9500 ?
    C8 N4 . 1.386(12) ?
    C8 C9 . 1.511(14) ?
    C9 O1 . 1.192(11) ?
    C9 N5 . 1.470(12) ?
    C10 O2 . 1.197(11) ?
    C10 N5 . 1.431(12) ?
    C10 C11 . 1.474(12) ?
    C11 N6 . 1.375(11) ?
    C11 C12 . 1.378(12) ?
    C12 C13 . 1.390(13) ?
    C12 H12 . 0.9500 ?
    C13 C14 . 1.390(13) ?
    C13 H13 . 0.9500 ?
    C14 C15 . 1.389(12) ?
    C14 H14 . 0.9500 ?
    C15 N6 . 1.383(11) ?
    C15 H15 . 0.9500 ?
    C16 N7 . 1.528(11) ?
    C16 C17 . 1.540(13) ?
    C16 H16A . 0.9900 ?
    C16 H16B . 0.9900 ?
    C17 C18 . 1.536(13) ?
    C17 H17A . 0.9900 ?
    C17 H17B . 0.9900 ?
    C18 C19 . 1.490(15) ?
    C18 H18A . 0.9900 ?
    C18 H18B . 0.9900 ?
    C19 H19A . 0.9800 ?
    C19 H19B . 0.9800 ?
    C19 H19C . 0.9800 ?
    C20 C21 . 1.494(14) ?
    C20 N7 . 1.497(11) ?
    C20 H20A . 0.9900 ?
    C20 H20B . 0.9900 ?
    C21 C22 . 1.518(14) ?
    C21 H21A . 0.9900 ?
    C21 H21B . 0.9900 ?
    C22 C23 . 1.526(15) ?
    C22 H22A . 0.9900 ?
    C22 H22B . 0.9900 ?
    C23 H23A . 0.9800 ?
    C23 H23B . 0.9800 ?
    C23 H23C . 0.9800 ?
    C24 N7 . 1.497(11) ?
    C24 C25 . 1.539(14) ?
    C24 H24A . 0.9900 ?
    C24 H24B . 0.9900 ?
    C25 C26 . 1.499(12) ?
    C25 H25A . 0.9900 ?
    C25 H25B . 0.9900 ?
    C26 C27 . 1.515(14) ?
    C26 H26A . 0.9900 ?
    C26 H26B . 0.9900 ?
    C27 H27A . 0.9800 ?
    C27 H27B . 0.9800 ?
    C27 H27C . 0.9800 ?
    C28 C29 . 1.515(14) ?
    C28 N7 . 1.555(11) ?
    C28 H28A . 0.9900 ?
    C28 H28B . 0.9900 ?
    C29 C30 . 1.510(12) ?
    C29 H29A . 0.9900 ?
    C29 H29B . 0.9900 ?
    C30 C31 . 1.495(14) ?
    C30 H30A . 0.9900 ?
    C30 H30B . 0.9900 ?
    C31 H31D . 0.9800 ?
    C31 H31E . 0.9800 ?
    C31 H31F . 0.9800 ?
    Fe1 N5 . 1.734(8) ?
    Fe1 N6 . 1.946(7) ?
    Fe1 N4 . 1.959(7) ?
    O1W H1X . 0.8500 ?
    O1W H1Y . 0.8500 ?
    O2W H2X . 0.8502 ?
    O2W H2Y . 0.8499 ?
loop_
    _geom_angle_atom_site_label_1
    _geom_angle_atom_site_label_2
    _geom_angle_atom_site_label_3
    _geom_angle_site_symmetry_1
    _geom_angle_site_symmetry_3
    _geom_angle
    _geom_angle_publ_flag
    N1 C1 Fe1 . . 174.6(8) ?
    N2 C2 Fe1 . . 176.4(8) ?
    N3 C3 Fe1 . . 174.6(8) ?
    C5 C4 N4 . . 120.3(9) ?
    C5 C4 H4 . . 119.9 ?
    N4 C4 H4 . . 119.9 ?
    C6 C5 C4 . . 120.0(9) ?
    C6 C5 H5 . . 120.0 ?
    C4 C5 H5 . . 120.0 ?
    C7 C6 C5 . . 119.1(9) ?
    C7 C6 H6 . . 120.4 ?
    C5 C6 H6 . . 120.4 ?
    C6 C7 C8 . . 123.2(10) ?
    C6 C7 H7 . . 118.4 ?
    C8 C7 H7 . . 118.4 ?
    C7 C8 N4 . . 118.4(8) ?
    C7 C8 C9 . . 125.3(9) ?
    N4 C8 C9 . . 116.3(8) ?
    O1 C9 N5 . . 131.2(9) ?
    O1 C9 C8 . . 125.8(9) ?
    N5 C9 C8 . . 102.6(7) ?
    O2 C10 N5 . . 132.7(9) ?
    O2 C10 C11 . . 118.3(8) ?
    N5 C10 C11 . . 109.0(8) ?
    N6 C11 C12 . . 120.6(8) ?
    N6 C11 C10 . . 112.5(7) ?
    C12 C11 C10 . . 126.7(9) ?
    C11 C12 C13 . . 119.3(9) ?
    C11 C12 H12 . . 120.4 ?
    C13 C12 H12 . . 120.4 ?
    C14 C13 C12 . . 120.8(8) ?
    C14 C13 H13 . . 119.6 ?
    C12 C13 H13 . . 119.6 ?
    C15 C14 C13 . . 118.7(8) ?
    C15 C14 H14 . . 120.6 ?
    C13 C14 H14 . . 120.6 ?
    N6 C15 C14 . . 120.4(8) ?
    N6 C15 H15 . . 119.8 ?
    C14 C15 H15 . . 119.8 ?
    N7 C16 C17 . . 115.7(7) ?
    N7 C16 H16A . . 108.4 ?
    C17 C16 H16A . . 108.4 ?
    N7 C16 H16B . . 108.4 ?
    C17 C16 H16B . . 108.4 ?
    H16A C16 H16B . . 107.4 ?
    C18 C17 C16 . . 105.6(8) ?
    C18 C17 H17A . . 110.6 ?
    C16 C17 H17A . . 110.6 ?
    C18 C17 H17B . . 110.6 ?
    C16 C17 H17B . . 110.6 ?
    H17A C17 H17B . . 108.8 ?
    C19 C18 C17 . . 117.9(9) ?
    C19 C18 H18A . . 107.8 ?
    C17 C18 H18A . . 107.8 ?
    C19 C18 H18B . . 107.8 ?
    C17 C18 H18B . . 107.8 ?
    H18A C18 H18B . . 107.2 ?
    C18 C19 H19A . . 109.5 ?
    C18 C19 H19B . . 109.5 ?
    H19A C19 H19B . . 109.5 ?
    C18 C19 H19C . . 109.5 ?
    H19A C19 H19C . . 109.5 ?
    H19B C19 H19C . . 109.5 ?
    C21 C20 N7 . . 113.7(8) ?
    C21 C20 H20A . . 108.8 ?
    N7 C20 H20A . . 108.8 ?
    C21 C20 H20B . . 108.8 ?
    N7 C20 H20B . . 108.8 ?
    H20A C20 H20B . . 107.7 ?
    C20 C21 C22 . . 110.0(9) ?
    C20 C21 H21A . . 109.7 ?
    C22 C21 H21A . . 109.7 ?
    C20 C21 H21B . . 109.7 ?
    C22 C21 H21B . . 109.7 ?
    H21A C21 H21B . . 108.2 ?
    C21 C22 C23 . . 108.1(9) ?
    C21 C22 H22A . . 110.1 ?
    C23 C22 H22A . . 110.1 ?
    C21 C22 H22B . . 110.1 ?
    C23 C22 H22B . . 110.1 ?
    H22A C22 H22B . . 108.4 ?
    C22 C23 H23A . . 109.5 ?
    C22 C23 H23B . . 109.5 ?
    H23A C23 H23B . . 109.5 ?
    C22 C23 H23C . . 109.5 ?
    H23A C23 H23C . . 109.5 ?
    H23B C23 H23C . . 109.5 ?
    N7 C24 C25 . . 113.4(7) ?
    N7 C24 H24A . . 108.9 ?
    C25 C24 H24A . . 108.9 ?
    N7 C24 H24B . . 108.9 ?
    C25 C24 H24B . . 108.9 ?
    H24A C24 H24B . . 107.7 ?
    C26 C25 C24 . . 109.3(8) ?
    C26 C25 H25A . . 109.8 ?
    C24 C25 H25A . . 109.8 ?
    C26 C25 H25B . . 109.8 ?
    C24 C25 H25B . . 109.8 ?
    H25A C25 H25B . . 108.3 ?
    C25 C26 C27 . . 110.0(8) ?
    C25 C26 H26A . . 109.7 ?
    C27 C26 H26A . . 109.7 ?
    C25 C26 H26B . . 109.7 ?
    C27 C26 H26B . . 109.7 ?
    H26A C26 H26B . . 108.2 ?
    C26 C27 H27A . . 109.5 ?
    C26 C27 H27B . . 109.5 ?
    H27A C27 H27B . . 109.5 ?
    C26 C27 H27C . . 109.5 ?
    H27A C27 H27C . . 109.5 ?
    H27B C27 H27C . . 109.5 ?
    C29 C28 N7 . . 116.7(8) ?
    C29 C28 H28A . . 108.1 ?
    N7 C28 H28A . . 108.1 ?
    C29 C28 H28B . . 108.1 ?
    N7 C28 H28B . . 108.1 ?
    H28A C28 H28B . . 107.3 ?
    C30 C29 C28 . . 107.4(8) ?
    C30 C29 H29A . . 110.2 ?
    C28 C29 H29A . . 110.2 ?
    C30 C29 H29B . . 110.2 ?
    C28 C29 H29B . . 110.2 ?
    H29A C29 H29B . . 108.5 ?
    C31 C30 C29 . . 112.9(9) ?
    C31 C30 H30A . . 109.0 ?
    C29 C30 H30A . . 109.0 ?
    C31 C30 H30B . . 109.0 ?
    C29 C30 H30B . . 109.0 ?
    H30A C30 H30B . . 107.8 ?
    C30 C31 H31D . . 109.5 ?
    C30 C31 H31E . . 109.5 ?
    H31D C31 H31E . . 109.5 ?
    C30 C31 H31F . . 109.5 ?
    H31D C31 H31F . . 109.5 ?
    H31E C31 H31F . . 109.5 ?
    N5 Fe1 C3 . . 176.6(4) ?
    N5 Fe1 C1 . . 96.1(4) ?
    C3 Fe1 C1 . . 82.9(4) ?
    N5 Fe1 N6 . . 84.1(3) ?
    C3 Fe1 N6 . . 99.1(4) ?
    C1 Fe1 N6 . . 88.7(3) ?
    N5 Fe1 N4 . . 83.1(3) ?
    C3 Fe1 N4 . . 93.6(4) ?
    C1 Fe1 N4 . . 92.9(3) ?
    N6 Fe1 N4 . . 167.2(3) ?
    N5 Fe1 C2 . . 92.4(4) ?
    C3 Fe1 C2 . . 88.8(4) ?
    C1 Fe1 C2 . . 171.2(4) ?
    N6 Fe1 C2 . . 90.0(3) ?
    N4 Fe1 C2 . . 90.3(3) ?
    C8 N4 C4 . . 119.0(7) ?
    C8 N4 Fe1 . . 112.6(6) ?
    C4 N4 Fe1 . . 128.4(6) ?
    C10 N5 C9 . . 114.2(8) ?
    C10 N5 Fe1 . . 120.6(6) ?
    C9 N5 Fe1 . . 125.2(6) ?
    C11 N6 C15 . . 120.1(7) ?
    C11 N6 Fe1 . . 113.6(5) ?
    C15 N6 Fe1 . . 126.3(6) ?
    C24 N7 C20 . . 112.6(6) ?
    C24 N7 C16 . . 105.4(7) ?
    C20 N7 C16 . . 113.3(7) ?
    C24 N7 C28 . . 112.0(7) ?
    C20 N7 C28 . . 103.0(7) ?
    C16 N7 C28 . . 110.7(6) ?
    H1X O1W H1Y . . 114.6 ?
    H2X O2W H2Y . . 118.5 ?
loop_
    _geom_torsion_atom_site_label_1
    _geom_torsion_atom_site_label_2
    _geom_torsion_atom_site_label_3
    _geom_torsion_atom_site_label_4
    _geom_torsion_site_symmetry_1
    _geom_torsion_site_symmetry_2
    _geom_torsion_site_symmetry_3
    _geom_torsion_site_symmetry_4
    _geom_torsion
    _geom_torsion_publ_flag
    N4 C4 C5 C6 . . . . -0.5(14) ?
    C4 C5 C6 C7 . . . . 0.8(15) ?
    C5 C6 C7 C8 . . . . -1.8(15) ?
    C6 C7 C8 N4 . . . . 2.3(14) ?
    C6 C7 C8 C9 . . . . -177.7(9) ?
    C7 C8 C9 O1 . . . . 9.8(17) ?
    N4 C8 C9 O1 . . . . -170.2(10) ?
    C7 C8 C9 N5 . . . . -176.5(9) ?
    N4 C8 C9 N5 . . . . 3.4(11) ?
    O2 C10 C11 N6 . . . . -176.4(9) ?
    N5 C10 C11 N6 . . . . 5.5(11) ?
    O2 C10 C11 C12 . . . . -1.4(15) ?
    N5 C10 C11 C12 . . . . -179.5(8) ?
    N6 C11 C12 C13 . . . . -0.2(13) ?
    C10 C11 C12 C13 . . . . -174.8(9) ?
    C11 C12 C13 C14 . . . . 0.1(14) ?
    C12 C13 C14 C15 . . . . -0.3(13) ?
    C13 C14 C15 N6 . . . . 0.7(13) ?
    N7 C16 C17 C18 . . . . -179.2(7) ?
    C16 C17 C18 C19 . . . . -171.5(8) ?
    N7 C20 C21 C22 . . . . 176.7(7) ?
    C20 C21 C22 C23 . . . . 177.9(8) ?
    N7 C24 C25 C26 . . . . -171.5(7) ?
    C24 C25 C26 C27 . . . . -176.6(8) ?
    N7 C28 C29 C30 . . . . 168.5(7) ?
    C28 C29 C30 C31 . . . . 175.3(7) ?
    C7 C8 N4 C4 . . . . -1.9(12) ?
    C9 C8 N4 C4 . . . . 178.2(8) ?
    C7 C8 N4 Fe1 . . . . 178.1(7) ?
    C9 C8 N4 Fe1 . . . . -1.9(10) ?
    C5 C4 N4 C8 . . . . 1.1(13) ?
    C5 C4 N4 Fe1 . . . . -178.9(7) ?
    N5 Fe1 N4 C8 . . . . -0.3(6) ?
    C3 Fe1 N4 C8 . . . . -179.2(6) ?
    C1 Fe1 N4 C8 . . . . -96.1(7) ?
    N6 Fe1 N4 C8 . . . . 0.8(17) ?
    C2 Fe1 N4 C8 . . . . 92.0(6) ?
    N5 Fe1 N4 C4 . . . . 179.6(8) ?
    C3 Fe1 N4 C4 . . . . 0.7(8) ?
    C1 Fe1 N4 C4 . . . . 83.8(8) ?
    N6 Fe1 N4 C4 . . . . -179.2(12) ?
    C2 Fe1 N4 C4 . . . . -88.0(8) ?
    O2 C10 N5 C9 . . . . -3.4(15) ?
    C11 C10 N5 C9 . . . . 174.3(8) ?
    O2 C10 N5 Fe1 . . . . 177.8(10) ?
    C11 C10 N5 Fe1 . . . . -4.6(10) ?
    O1 C9 N5 C10 . . . . -9.8(15) ?
    C8 C9 N5 C10 . . . . 177.0(7) ?
    O1 C9 N5 Fe1 . . . . 169.0(9) ?
    C8 C9 N5 Fe1 . . . . -4.1(10) ?
    C1 Fe1 N5 C10 . . . . -86.2(7) ?
    N6 Fe1 N5 C10 . . . . 1.8(7) ?
    N4 Fe1 N5 C10 . . . . -178.4(7) ?
    C2 Fe1 N5 C10 . . . . 91.6(7) ?
    C1 Fe1 N5 C9 . . . . 95.0(8) ?
    N6 Fe1 N5 C9 . . . . -176.9(8) ?
    N4 Fe1 N5 C9 . . . . 2.8(7) ?
    C2 Fe1 N5 C9 . . . . -87.2(8) ?
    C12 C11 N6 C15 . . . . 0.5(12) ?
    C10 C11 N6 C15 . . . . 175.9(8) ?
    C12 C11 N6 Fe1 . . . . -179.8(7) ?
    C10 C11 N6 Fe1 . . . . -4.5(9) ?
    C14 C15 N6 C11 . . . . -0.8(13) ?
    C14 C15 N6 Fe1 . . . . 179.6(6) ?
    N5 Fe1 N6 C11 . . . . 1.7(6) ?
    C3 Fe1 N6 C11 . . . . -179.5(6) ?
    C1 Fe1 N6 C11 . . . . 97.9(6) ?
    N4 Fe1 N6 C11 . . . . 0.5(17) ?
    C2 Fe1 N6 C11 . . . . -90.7(6) ?
    N5 Fe1 N6 C15 . . . . -178.7(8) ?
    C3 Fe1 N6 C15 . . . . 0.2(8) ?
    C1 Fe1 N6 C15 . . . . -82.4(8) ?
    N4 Fe1 N6 C15 . . . . -179.9(12) ?
    C2 Fe1 N6 C15 . . . . 88.9(7) ?
    C25 C24 N7 C20 . . . . -56.5(10) ?
    C25 C24 N7 C16 . . . . 179.5(7) ?
    C25 C24 N7 C28 . . . . 59.0(9) ?
    C21 C20 N7 C24 . . . . -63.4(10) ?
    C21 C20 N7 C16 . . . . 56.0(9) ?
    C21 C20 N7 C28 . . . . 175.7(7) ?
    C17 C16 N7 C24 . . . . 178.7(7) ?
    C17 C16 N7 C20 . . . . 55.2(9) ?
    C17 C16 N7 C28 . . . . -59.9(9) ?
    C29 C28 N7 C24 . . . . 54.5(10) ?
    C29 C28 N7 C20 . . . . 175.7(7) ?
    C29 C28 N7 C16 . . . . -62.8(9) ?
loop_
    _geom_hbond_atom_site_label_D
    _geom_hbond_atom_site_label_H
    _geom_hbond_atom_site_label_A
    _geom_hbond_site_symmetry_A
    _geom_hbond_distance_DH
    _geom_hbond_distance_HA
    _geom_hbond_distance_DA
    _geom_hbond_angle_DHA
    O1W H1X O1 3_765 0.85 2.12 2.964(10) 173
    O1W H1Y O2W . 0.85 2.25 3.058(10) 158
    O2W H2X N2 2_655 0.85 2.04 2.895(10) 180
    O2W H2Y N3 . 0.85 2.18 3.029(11) 174
_iucr_refine_instructions_details
;
TITL sxp-1 in P2(1)/n
CELL 0.71073 13.1417 15.6627 17.0970 90.000 90.476 90.000
ZERR 4.0000 0.0021 0.0031 0.0034 0.000 0.030 0.000
LATT 1
SYMM 0.5-X, 0.5+Y, 0.5-Z
SFAC C  H  N  O  Fe
UNIT 124 192 28 16 4
omit  -1   2   2
omit   0   1   3
OMIT   0.00  52.00
L.S. 5
ACTA
BOND $H
FMAP 2
PLAN 2
CONF
dfix 0.85 0.001 o1w h1x o1w h1y o2w h2x o2w h2y
dang 1.3 0.001 h1x h1y h2x h2y
SIZE 0.26 0.24 0.22
htab O1W O1_$1
eqiv $1 -x+2, -y+1, -z
htab O1W O2W
htab O2W N2_$2
eqiv $2 -x+3/2, y+1/2, -z+1/2
htab O2W N3
htab
TEMP -100
WGHT    0.064800    0.034000
FVAR       0.15181
C1    1    0.722548    0.435822   -0.045134    11.00000    0.04321    0.04699 =
         0.03209    0.01002    0.00043   -0.01755
C2    1    0.723881    0.333428    0.162448    11.00000    0.04219    0.04124 =
         0.03481    0.00842   -0.00604   -0.00242
C3    1    0.690941    0.488645    0.094487    11.00000    0.05122    0.03794 =
         0.03871    0.01887   -0.00931   -0.00204
C4    1    0.923211    0.472411    0.096206    11.00000    0.04149    0.04926 =
         0.04691    0.02340    0.00122   -0.00735
AFIX  43
H4    2    0.883535    0.519164    0.113925    11.00000   -1.20000
AFIX   0
C5    1    1.028285    0.477028    0.099329    11.00000    0.04698    0.05339 =
         0.04802    0.02009   -0.01004   -0.00943
AFIX  43
H5    2    1.060634    0.527046    0.118761    11.00000   -1.20000
AFIX   0
C6    1    1.086044    0.408995    0.074223    11.00000    0.03821    0.06056 =
         0.05306    0.01807   -0.01066   -0.00982
AFIX  43
H6    2    1.158225    0.411403    0.076836    11.00000   -1.20000
AFIX   0
C7    1    1.039296    0.339881    0.046270    11.00000    0.04517    0.05435 =
         0.03211    0.01375   -0.00512   -0.00253
AFIX  43
H7    2    1.079863    0.294056    0.027746    11.00000   -1.20000
AFIX   0
C8    1    0.934610    0.331523    0.042877    11.00000    0.04106    0.04181 =
         0.04612    0.02185   -0.00257    0.00089
C9    1    0.877921    0.253404    0.014407    11.00000    0.06182    0.04342 =
         0.04444   -0.00761   -0.01376    0.01485
C10   1    0.699741    0.218505   -0.009627    11.00000    0.04091    0.03891 =
         0.05885    0.01102   -0.00817    0.00282
C11   1    0.595689    0.249617    0.004834    11.00000    0.02995    0.03553 =
         0.03574    0.00929   -0.00325   -0.00138
C12   1    0.506136    0.208012   -0.013151    11.00000    0.04687    0.04320 =
         0.04778    0.01400   -0.00095   -0.00918
AFIX  43
H12   2    0.507285    0.151563   -0.033453    11.00000   -1.20000
AFIX   0
C13   1    0.414065    0.249565   -0.001256    11.00000    0.03685    0.04243 =
         0.04137    0.01929   -0.00729   -0.00849
AFIX  43
H13   2    0.352107    0.221123   -0.013512    11.00000   -1.20000
AFIX   0
C14   1    0.411508    0.332162    0.028330    11.00000    0.03390    0.05072 =
         0.03681    0.01357   -0.00461    0.00268
AFIX  43
H14   2    0.348477    0.360478    0.036141    11.00000   -1.20000
AFIX   0
C15   1    0.502851    0.372525    0.046262    11.00000    0.03511    0.04111 =
         0.04221   -0.00095   -0.00326   -0.00267
AFIX  43
H15   2    0.502407    0.428769    0.067056    11.00000   -1.20000
AFIX   0
C16   1    0.531924    0.414910    0.745517    11.00000    0.04561    0.03815 =
         0.02698    0.00230    0.00414    0.01421
AFIX  23
H16A  2    0.472966    0.423320    0.780355    11.00000   -1.20000
H16B  2    0.594144    0.417055    0.778503    11.00000   -1.20000
AFIX   0
C17   1    0.524003    0.325294    0.708963    11.00000    0.05129    0.04090 =
         0.03832    0.01822    0.00386    0.00744
AFIX  23
H17A  2    0.461581    0.320340    0.676465    11.00000   -1.20000
H17B  2    0.583764    0.313438    0.675802    11.00000   -1.20000
AFIX   0
C18   1    0.520387    0.262967    0.778243    11.00000    0.05466    0.05059 =
         0.04800    0.01539    0.00734    0.00242
AFIX  23
H18A  2    0.576697    0.277858    0.814569    11.00000   -1.20000
H18B  2    0.455972    0.273007    0.806415    11.00000   -1.20000
AFIX   0
C19   1    0.527480    0.169894    0.761090    11.00000    0.06955    0.05184 =
         0.05362    0.01569    0.02925   -0.00616
AFIX 137
H19A  2    0.491757    0.157450    0.711855    11.00000   -1.50000
H19B  2    0.496187    0.137490    0.803620    11.00000   -1.50000
H19C  2    0.599160    0.153530    0.756515    11.00000   -1.50000
AFIX   0
C20   1    0.447162    0.490134    0.631597    11.00000    0.05759    0.04287 =
         0.02784   -0.01112   -0.00430    0.01608
AFIX  23
H20A  2    0.452669    0.541131    0.597685    11.00000   -1.20000
H20B  2    0.451194    0.439066    0.597643    11.00000   -1.20000
AFIX   0
C21   1    0.345912    0.491149    0.670630    11.00000    0.05845    0.04560 =
         0.04596   -0.02043   -0.01170    0.02146
AFIX  23
H21A  2    0.342062    0.540511    0.706651    11.00000   -1.20000
H21B  2    0.337354    0.438345    0.701716    11.00000   -1.20000
AFIX   0
C22   1    0.261609    0.497341    0.609647    11.00000    0.05959    0.04548 =
         0.05716   -0.01559   -0.00770    0.01239
AFIX  23
H22A  2    0.266322    0.449096    0.572442    11.00000   -1.20000
H22B  2    0.267915    0.551303    0.579928    11.00000   -1.20000
AFIX   0
C23   1    0.159847    0.494720    0.651880    11.00000    0.04977    0.05466 =
         0.06748   -0.03214   -0.00223    0.01651
AFIX 137
H23A  2    0.171899    0.490867    0.708413    11.00000   -1.50000
H23B  2    0.120938    0.444815    0.634281    11.00000   -1.50000
H23C  2    0.121337    0.546793    0.640074    11.00000   -1.50000
AFIX   0
C24   1    0.540445    0.568057    0.736991    11.00000    0.05275    0.04386 =
         0.02723   -0.00608    0.00272    0.00090
AFIX  23
H24A  2    0.601346    0.564751    0.771330    11.00000   -1.20000
H24B  2    0.479829    0.570092    0.770938    11.00000   -1.20000
AFIX   0
C25   1    0.545363    0.650958    0.688871    11.00000    0.05217    0.04758 =
         0.04170   -0.00997   -0.00643    0.00924
AFIX  23
H25A  2    0.600014    0.646634    0.649563    11.00000   -1.20000
H25B  2    0.479992    0.660022    0.660897    11.00000   -1.20000
AFIX   0
C26   1    0.566183    0.724607    0.742621    11.00000    0.04741    0.04778 =
         0.03930   -0.01362    0.00500   -0.02046
AFIX  23
H26A  2    0.633446    0.717049    0.768192    11.00000   -1.20000
H26B  2    0.513853    0.726556    0.783904    11.00000   -1.20000
AFIX   0
C27   1    0.564876    0.807474    0.696880    11.00000    0.06543    0.04784 =
         0.04808   -0.00463   -0.01961   -0.00598
AFIX 137
H27A  2    0.607628    0.801617    0.650494    11.00000   -1.50000
H27B  2    0.591226    0.853727    0.729911    11.00000   -1.50000
H27C  2    0.494931    0.820671    0.680653    11.00000   -1.50000
AFIX   0
C28   1    0.628606    0.481029    0.632888    11.00000    0.05440    0.03777 =
         0.03725    0.00680    0.01221    0.01820
AFIX  23
H28A  2    0.622889    0.426196    0.604386    11.00000   -1.20000
H28B  2    0.624599    0.527316    0.593551    11.00000   -1.20000
AFIX   0
C29   1    0.732718    0.484630    0.671421    11.00000    0.05720    0.04074 =
         0.03832    0.01044    0.02104    0.01054
AFIX  23
H29A  2    0.747535    0.543374    0.689601    11.00000   -1.20000
H29B  2    0.735348    0.445825    0.717101    11.00000   -1.20000
AFIX   0
C30   1    0.809548    0.457410    0.611162    11.00000    0.04500    0.04020 =
         0.04766    0.00073    0.00810    0.01236
AFIX  23
H30A  2    0.796070    0.397387    0.596174    11.00000   -1.20000
H30B  2    0.800864    0.493110    0.563790    11.00000   -1.20000
AFIX   0
C31   1    0.917006    0.464888    0.639774    11.00000    0.05389    0.05396 =
         0.05444    0.01749    0.01225    0.00314
AFIX 137
H31D  2    0.918033    0.493076    0.690948    11.00000   -1.50000
H31E  2    0.956481    0.498689    0.602527    11.00000   -1.50000
H31F  2    0.946933    0.407802    0.644598    11.00000   -1.50000
AFIX   0
FE1   5    0.729384    0.377692    0.054937    11.00000    0.04073    0.04140 =
         0.03257    0.01650   -0.00820   -0.01643
N1    3    0.716504    0.465315   -0.109461    11.00000    0.04452    0.04746 =
         0.04790    0.01432   -0.00009   -0.02124
N2    3    0.715221    0.307116    0.224574    11.00000    0.04111    0.05380 =
         0.04067    0.01144   -0.00390   -0.00555
N3    3    0.675273    0.553992    0.121145    11.00000    0.05486    0.05392 =
         0.04539    0.01361   -0.00535    0.01543
N4    3    0.875374    0.399604    0.067231    11.00000    0.03668    0.04919 =
         0.03179    0.01198   -0.00327   -0.00972
N5    3    0.771081    0.280626    0.018426    11.00000    0.03715    0.05353 =
         0.03079    0.02277   -0.00564   -0.01001
N6    3    0.594447    0.331378    0.034044    11.00000    0.03790    0.04139 =
         0.03193    0.01380   -0.00209   -0.00227
N7    3    0.535258    0.489217    0.687658    11.00000    0.04562    0.04060 =
         0.02632   -0.00832   -0.00563    0.00811
O1    4    0.914837    0.185655    0.000378    11.00000    0.04208    0.05095 =
         0.04748   -0.01221   -0.00154    0.01395
O2    4    0.709851    0.149532   -0.038690    11.00000    0.05193    0.04478 =
         0.05032    0.00217   -0.00838    0.01651
O1W   4    0.866087    0.857303    0.010557    11.00000    0.06454    0.06567 =
         0.05178   -0.01996   -0.00697   -0.02648
AFIX   3
H1X   2    0.927437    0.840473    0.007747    11.00000   -1.20000
H1Y   2    0.828727    0.827573    0.040407    11.00000   -1.20000
AFIX   0
O2W   4    0.787673    0.722767    0.124825    11.00000    0.05296    0.04406 =
         0.03828   -0.01450    0.01207   -0.01923
AFIX   3
H2X   2    0.786823    0.747407    0.169125    11.00000   -1.20000
H2Y   2    0.757593    0.674997    0.119995    11.00000   -1.20000
HKLF 4
REM  sxp-1 in P2(1)/n
REM R1 =  0.0599 for   4300 Fo > 4sig(Fo)  and  0.0973 for all   6359 data
REM    392 parameters refined using      6 restraints
END
WGHT      0.0713      0.0000
REM Highest difference peak  0.301,  deepest hole -0.305,  1-sigma level  0.056
Q1    1   0.8183  0.6594  0.1329  11.00000  0.05    0.27
Q2    1   0.8063  0.8138 -0.0049  11.00000  0.05    0.25
;
data_global
_journal_date_recd_electronic     2011-11-07
_journal_date_accepted     2011-11-19
_journal_name_full     'Acta Crystallographica, Section E'
_journal_year     2011
_journal_volume     67
_journal_issue     12
_journal_page_first     m1879
_journal_page_last     m1879
_journal_paper_category     QM
_journal_paper_doi     10.1107/S1600536811049415
_journal_coeditor_code     ZL2426
_publ_contact_author_name     'Xiaoping Shen'
_publ_contact_author_address
;
School of Chemistry and Chemical Engineering,
Jiangsu University, Zhenjiang 212013, People's Republic of China
;
_publ_contact_author_email     'xiaopingshen@163.com'
_publ_contact_author_fax     ?
_publ_contact_author_phone     ?
_publ_section_title
;
Tetra-<i>n</i>-butylammonium
tricyanido[<i>N</i>-(2-pyridylcarbonyl)pyridine-2-carboximidato]ferrate(III)
dihydrate
;
loop_
    _publ_author_name
    _publ_author_footnote
    _publ_author_address
    'Xiao, Yunyun' .
;
School of Chemistry and Chemical Engineering, Jiangsu University,
Zhenjiang 212013, People's Republic of China
;
    'Shen, Xiaoping' .
;
School of Chemistry and Chemical Engineering, Jiangsu University,
Zhenjiang 212013, People's Republic of China
;
    'Li, Yizhi' .
;
State Key Laboratory of Coordination Chemistry,
Nanjing University, Nanjing 210093, People's Republic of China
;
