# Supplementary material for: Tetra-n-butyl­ammonium tricyanido[N-(2-pyridyl­carbon­yl)pyridine-2-carbox­imidato]ferrate(III) dihydrate
Source: Acta Crystallogr Sect E Struct Rep Online. 2011 Nov 30;67(Pt 12):m1879. doi: 10.1107/S1600536811049415 (PMC3238764; doi:10.1107/S1600536811049415)
Supplement: Supplementary file 2 [file e-67-m1879-Isup2.hkl]

# 
# h,k,l, Fc-squared, Fo-squared, sigma(Fo-squared) and status flag 
# 
data_I
_shelx_title ' sxp-1 in P2(1)/n' 
_shelx_refln_list_code          4 
_shelx_F_calc_maximum      256.49 
_exptl_crystal_F_000      1364.00 
_reflns_d_resolution_high  0.8305 
 
loop_ 
 _symmetry_equiv_pos_as_xyz 
 'x, y, z' 
 '-x+1/2, y+1/2, -z+1/2' 
 '-x, -y, -z' 
 'x-1/2, -y-1/2, z-1/2' 
 
_cell_length_a    13.1417 
_cell_length_b    15.6627 
_cell_length_c    17.0970 
_cell_angle_alpha  90.000 
_cell_angle_beta   90.476 
_cell_angle_gamma  90.000 
 
_shelx_F_squared_multiplier     1.000 
 
loop_ 
 _refln_index_h 
 _refln_index_k 
 _refln_index_l 
 _refln_F_squared_calc 
 _refln_F_squared_meas 
 _refln_F_squared_sigma 
 _refln_observed_status 
   2   0   0      210.38      368.07     26.04 o 
   4   0   0    22278.95    22979.77    417.00 o 
   6   0   0    13446.29    11539.10    169.01 o 
   8   0   0       35.39      234.86     44.60 o 
  10   0   0      211.69      231.03     55.11 o 
  12   0   0       72.23      104.57    127.57 o 
  14   0   0      274.15      347.14    165.32 o 
   2   1   0       32.10       89.42     48.29 o 
   3   1   0     1802.15     1703.64     65.47 o 
   4   1   0    15590.07    14135.13    175.00 o 
   5   1   0     8103.91     7233.39     58.10 o 
   6   1   0     8823.74     8254.26    285.54 o 
   7   1   0     1072.30     1144.26     59.01 o 
   8   1   0     1157.05     1136.54     53.64 o 
   9   1   0     1755.54     1557.80     59.79 o 
  10   1   0     5421.28     5061.44     79.99 o 
  11   1   0     2190.69     2103.98     29.31 o 
  12   1   0        2.38       38.18     30.37 o 
  13   1   0      257.67      365.44    120.96 o 
  14   1   0      395.89      435.78     40.00 o 
  15   1   0      403.33      446.77    104.47 o 
   1   2   0    22781.69    20989.95   1142.51 o 
   2   2   0     7028.46     6392.69     78.41 o 
   3   2   0     9632.07     9092.63    236.08 o 
   4   2   0      103.29       75.13     17.72 o 
   5   2   0     1906.72     2153.98     52.52 o 
   6   2   0     2828.15     3358.97     91.63 o 
   7   2   0     4988.74     4860.23     44.47 o 
   8   2   0       85.80      220.03     74.32 o 
   9   2   0     1225.63     1450.88     77.30 o 
  10   2   0     1353.11     1321.09     28.93 o 
  11   2   0        0.79       11.08     30.70 o 
  12   2   0       40.44       37.11     14.85 o 
  13   2   0      150.55      166.37    108.74 o 
  14   2   0      120.87      150.08    105.79 o 
  15   2   0       43.72       77.87     99.58 o 
   1   3   0      366.13      418.68     55.63 o 
   2   3   0      659.53      547.03     30.36 o 
   3   3   0        0.55       13.22     35.77 o 
   4   3   0       30.65       34.89      9.97 o 
   5   3   0     4631.80     4401.36    108.02 o 
   6   3   0      497.43      974.37    118.84 o 
   7   3   0      203.01      275.05     31.03 o 
   8   3   0     1780.94     1622.39    117.86 o 
   9   3   0      653.64      598.14    137.17 o 
  10   3   0     1150.20     1112.07     53.38 o 
  11   3   0      199.31      192.30     19.88 o 
  12   3   0     1280.03     1281.18     51.00 o 
  13   3   0      695.45      657.71     42.09 o 
  14   3   0      425.74      460.53    123.81 o 
  15   3   0      180.21      202.32    101.69 o 
   0   4   0     9064.33     8632.33     91.12 o 
   1   4   0     2162.46     1950.24    283.22 o 
   2   4   0      108.23      113.98     31.20 o 
   3   4   0       34.33       26.64      7.78 o 
   4   4   0     2153.42     2211.87    147.89 o 
   5   4   0      546.22      464.83     26.69 o 
   6   4   0      576.13      573.44     83.04 o 
   7   4   0        4.27       19.45     31.40 o 
   8   4   0     1817.58     1707.30    118.86 o 
   9   4   0      339.88      385.75     21.00 o 
  10   4   0       38.45       77.95     33.36 o 
  11   4   0      358.46      375.03     32.85 o 
  12   4   0       20.27       36.28      7.36 o 
  13   4   0       76.86      137.46     91.08 o 
  14   4   0        6.23       16.88     31.46 o 
  15   4   0       37.45       38.47     14.64 o 
   1   5   0        1.41        9.33     73.53 o 
   2   5   0     4039.55     3738.11    132.55 o 
   3   5   0      606.58      507.28     71.53 o 
   4   5   0      616.00      563.44     73.35 o 
   5   5   0     6258.12     5623.71     82.57 o 
   6   5   0      297.52      298.78     52.16 o 
   7   5   0      215.24      313.04     39.46 o 
   8   5   0      119.04      138.22     29.65 o 
   9   5   0      380.96      456.48     59.88 o 
  10   5   0      140.10      178.11     27.11 o 
  11   5   0      274.60      289.92     27.59 o 
  12   5   0      216.99      245.68     66.10 o 
  13   5   0      268.00      249.52     23.13 o 
  14   5   0       69.89       75.86     38.08 o 
  15   5   0       43.63       34.89     51.22 o 
   0   6   0    18059.68    16654.46    151.66 o 
   1   6   0     1438.06     1435.96     33.68 o 
   2   6   0      508.27      525.69     50.52 o 
   3   6   0      790.51      922.97     67.46 o 
   4   6   0      379.05      457.42     20.99 o 
   5   6   0       28.73       80.70     22.13 o 
   6   6   0       63.13      131.77     47.65 o 
   7   6   0      265.62      335.28     42.63 o 
   8   6   0      154.26      167.53     17.25 o 
   9   6   0      687.36      692.72     21.43 o 
  10   6   0      339.45      347.49     13.78 o 
  11   6   0       81.43       96.60     28.55 o 
  12   6   0       22.58       66.79     46.92 o 
  13   6   0       11.47       29.26     36.98 o 
  14   6   0        7.84        8.72     26.60 o 
  15   6   0        0.72       24.62     73.77 o 
   1   7   0      477.83      463.66     99.26 o 
   2   7   0      300.83      270.12      6.44 o 
   3   7   0     2278.64     2140.70     31.61 o 
   4   7   0      195.01      255.43     24.17 o 
   5   7   0      244.92      413.50     72.71 o 
   6   7   0      397.97      470.62     55.14 o 
   7   7   0      152.36      133.23     30.92 o 
   8   7   0      981.99     1060.40     43.52 o 
   9   7   0     1400.32     1388.79      8.85 o 
  10   7   0      932.93      925.90      6.00 o 
  11   7   0      304.08      314.76     34.04 o 
  12   7   0      207.28      257.49     47.00 o 
  13   7   0      207.04      200.57      1.67 o 
  14   7   0      269.53      314.60     86.82 o 
   0   8   0     4798.97     4902.85    134.08 o 
   1   8   0      708.83      713.24     24.31 o 
   2   8   0     4012.30     4026.55    369.53 o 
   3   8   0       60.18       83.88     25.48 o 
   4   8   0      547.60      593.18     36.67 o 
   5   8   0        0.01        0.00     20.39 o 
   6   8   0       74.86      102.36     29.64 o 
   7   8   0      173.78      215.79      9.81 o 
   8   8   0     1665.58     1847.74     36.70 o 
   9   8   0      900.58      856.98     14.66 o 
  10   8   0      246.42      270.15     12.59 o 
  11   8   0       28.57       36.06     26.07 o 
  12   8   0        0.14        2.96     68.24 o 
  13   8   0        2.28       21.26    160.55 o 
  14   8   0        1.66       13.45     57.71 o 
   1   9   0       19.10       64.00     16.23 o 
   2   9   0      283.80      247.32     33.11 o 
   3   9   0      635.60      633.41     25.20 o 
   4   9   0      465.73      472.52     30.48 o 
   5   9   0      684.54      699.18     30.79 o 
   6   9   0      156.00      151.48     10.21 o 
   7   9   0      108.82       95.58     36.86 o 
   8   9   0      151.49      196.96     32.02 o 
   9   9   0       27.75       47.13     12.09 o 
  10   9   0      925.16     1021.62     71.00 o 
  11   9   0      584.08      544.61     13.80 o 
  12   9   0      131.99      137.06    105.15 o 
  13   9   0       76.29      109.92     75.27 o 
   0  10   0       42.14       44.54     13.98 o 
   1  10   0     2512.51     2368.36     36.61 o 
   2  10   0       85.67      103.16     18.19 o 
   3  10   0      627.79      552.01     49.75 o 
   4  10   0       99.29      115.23     19.72 o 
   5  10   0      807.71      747.62     60.75 o 
   6  10   0       99.32      170.69     37.40 o 
   7  10   0      822.41      713.19     37.34 o 
   8  10   0        6.48       24.80     17.60 o 
   9  10   0       96.14       83.58     10.35 o 
  10  10   0       28.37       42.35     24.19 o 
  11  10   0       10.97       96.76    175.30 o 
  12  10   0        0.98        8.59      7.80 o 
  13  10   0       37.53       61.34     45.29 o 
   1  11   0       40.21       26.03      9.36 o 
   2  11   0       62.31       95.39     17.96 o 
   3  11   0       62.54       85.32     39.88 o 
   4  11   0     1013.89     1064.27     57.14 o 
   5  11   0       92.17      123.22     36.41 o 
   6  11   0      639.65      685.96     81.11 o 
   7  11   0      375.38      431.94     36.84 o 
   8  11   0       98.46      127.77     14.03 o 
   9  11   0       19.71       66.52     44.17 o 
  10  11   0      394.90      431.67     22.68 o 
  11  11   0       85.63       85.61     90.43 o 
  12  11   0       57.55      105.68     95.12 o 
   0  12   0      166.64      209.49     29.12 o 
   1  12   0     1348.25     1412.62     66.69 o 
   2  12   0     3959.70     3842.90     36.36 o 
   3  12   0       62.42      162.21     63.98 o 
   4  12   0     1376.39     1384.04     44.95 o 
   5  12   0      203.13      228.02     19.95 o 
   6  12   0        2.12        0.00     12.20 o 
   7  12   0      247.89      255.42     20.15 o 
   8  12   0       88.63      104.72     23.19 o 
   9  12   0      167.72      186.24     16.25 o 
  10  12   0       38.15       59.52     16.93 o 
  11  12   0      237.06      248.34     45.09 o 
  12  12   0       11.48       78.91     65.42 o 
   1  13   0      379.79      372.85     24.89 o 
   2  13   0        2.23       25.00     15.60 o 
   3  13   0      818.70      874.21     31.28 o 
   4  13   0       71.43       76.09     15.15 o 
   5  13   0      848.78      850.46     18.35 o 
   6  13   0      103.22      155.78     44.21 o 
   7  13   0      485.98      483.03     23.84 o 
   8  13   0      302.30      338.99     37.60 o 
   9  13   0      927.16      850.84     23.85 o 
  10  13   0       35.28       51.12     77.57 o 
  11  13   0       78.82       96.70     78.56 o 
   0  14   0       18.27       44.10     28.86 o 
   1  14   0      659.46      660.26     40.76 o 
   2  14   0      161.04      209.05     30.91 o 
   3  14   0      900.11      840.39     46.08 o 
   4  14   0      378.12      437.33     72.69 o 
   5  14   0      610.79      645.74     65.66 o 
   6  14   0      342.26      346.30     28.75 o 
   7  14   0       98.79      128.50     98.13 o 
   8  14   0        3.06       11.42     23.49 o 
   9  14   0       15.95       60.06     43.96 o 
  10  14   0      349.61      347.90     47.25 o 
   1  15   0      209.29      227.98    107.36 o 
   2  15   0      219.03      242.68     22.10 o 
   3  15   0       24.27       36.06     12.72 o 
   4  15   0        1.87        6.97     64.26 o 
   5  15   0       51.48       79.25     16.12 o 
   6  15   0       51.11      131.09     60.83 o 
   7  15   0       73.06      149.85     37.35 o 
   8  15   0      118.48      148.73     38.60 o 
   9  15   0        3.17       29.24     40.67 o 
   0  16   0      217.67      246.46     70.39 o 
   1  16   0       32.49       43.01     22.39 o 
   2  16   0      211.01      242.21     27.39 o 
   3  16   0        0.14       42.35     39.89 o 
   4  16   0      134.11      172.22     29.45 o 
   5  16   0       14.01       82.24     29.58 o 
   6  16   0       58.44       52.52     34.78 o 
   7  16   0       25.06       54.52     23.76 o 
   8  16   0      175.17      203.09     28.58 o 
   1  17   0      313.74      382.14     49.40 o 
   2  17   0       16.32       10.91     17.06 o 
   3  17   0       16.64       38.57     35.84 o 
   4  17   0       32.78       50.67     22.37 o 
   5  17   0      213.12      240.90     92.27 o 
   6  17   0        0.63       54.38     80.31 o 
   0  18   0      106.38      140.59     56.84 o 
   1  18   0      259.01      291.03     97.34 o 
   2  18   0      175.12      211.03     55.32 o 
   3  18   0      233.92      240.35     58.81 o 
   4  18   0      119.77      126.99    110.13 o 
 -15   0   1      112.10      131.04    118.89 o 
 -13   0   1      269.57      300.71     51.20 o 
 -11   0   1        9.85       26.04    125.40 o 
  -9   0   1     1994.63     1884.08      5.64 o 
  -7   0   1    10923.54     9656.89     17.36 o 
  -5   0   1     2121.42     1826.17    378.81 o 
   3   0   1     9617.85     8868.81     24.08 o 
   7   0   1      292.64      410.92     24.92 o 
   9   0   1     6510.05     6440.57    138.10 o 
  11   0   1     1579.56     1595.52    103.27 o 
  13   0   1     1217.49     1244.48     72.46 o 
  15   0   1      242.87      233.02    126.27 o 
 -15   1   1        9.26       18.66    106.15 o 
 -14   1   1      137.89      152.58     87.61 o 
 -13   1   1      263.30      277.13     38.72 o 
 -12   1   1        2.63       95.03    137.99 o 
 -11   1   1      319.17      313.34     17.02 o 
 -10   1   1        6.59       38.71     26.23 o 
  -9   1   1      146.07      152.64     66.42 o 
  -8   1   1      105.54      102.43     17.48 o 
  -7   1   1       64.86       70.87     15.26 o 
  -6   1   1      644.49      767.56     41.49 o 
  -5   1   1     5194.62     5016.81     46.57 o 
  -4   1   1      271.16      283.97     34.24 o 
  -3   1   1       16.60       33.40     15.98 o 
  -2   1   1      716.99      821.43     51.13 o 
   2   1   1     1911.95     1656.28     47.12 o 
   3   1   1    14609.55    13484.41    235.05 o 
   4   1   1    10926.99     9559.80    127.99 o 
   5   1   1     5986.73     5725.94    355.08 o 
   6   1   1     3956.51     3779.58    313.94 o 
   7   1   1    11273.89    10561.24    132.26 o 
   8   1   1      925.50      881.21     67.45 o 
   9   1   1      112.26      304.61     82.71 o 
  10   1   1      727.83      687.61     12.80 o 
  11   1   1       59.41       54.51     36.56 o 
  12   1   1       53.53       59.37     33.95 o 
  13   1   1       48.82       69.83     23.17 o 
  14   1   1        2.11       49.14    111.61 o 
  15   1   1       48.72       64.91     47.30 o 
 -15   2   1        0.07       17.50     37.42 o 
 -14   2   1      437.00      461.52     26.42 o 
 -13   2   1       28.06      117.66    123.38 o 
 -12   2   1      205.30      233.27     43.30 o 
 -11   2   1     1080.46     1030.09     49.24 o 
 -10   2   1      764.56      745.54    133.25 o 
  -9   2   1        8.38       68.70     39.70 o 
  -8   2   1     4424.77     4076.62     33.51 o 
  -7   2   1       16.13       43.24     17.96 o 
  -6   2   1     9359.78     8566.86    266.87 o 
  -5   2   1       73.64      104.00     29.80 o 
  -4   2   1     1091.60     1230.36     45.38 o 
  -3   2   1        5.41        0.00     12.99 o 
  -2   2   1       18.96      232.46     88.78 o 
  -1   2   1     6201.89     5813.42    248.64 o 
   1   2   1      812.92      894.18    159.89 o 
   2   2   1      121.66       91.73     31.78 o 
   3   2   1    19204.62    21010.62     76.68 o 
   4   2   1      853.89      914.34     27.48 o 
   5   2   1     6666.36     6382.11    255.95 o 
   6   2   1     1794.06     1556.24     56.28 o 
   7   2   1     1898.91     1759.83     95.64 o 
   8   2   1     1686.52     1512.79     29.55 o 
   9   2   1       27.83       78.95     54.44 o 
  10   2   1      550.64      532.69     60.46 o 
  11   2   1      113.40      166.71     39.77 o 
  12   2   1      544.96      605.18     64.42 o 
  13   2   1       73.84      132.99     71.63 o 
  14   2   1     1027.85     1065.30     92.99 o 
  15   2   1       28.30       32.91     71.58 o 
 -15   3   1       86.58       88.09     40.68 o 
 -14   3   1       10.71        3.82     24.52 o 
 -13   3   1      216.73      191.42     18.66 o 
 -12   3   1       12.75       33.90     32.86 o 
 -11   3   1        8.21       13.85     27.21 o 
 -10   3   1        5.23       36.88     39.46 o 
  -9   3   1       79.67      116.09     54.80 o 
  -8   3   1        0.29       13.74     16.92 o 
  -7   3   1     1424.53     1323.66    162.75 o 
  -6   3   1     2683.58     2900.62    105.38 o 
  -5   3   1     1770.03     1837.19     42.44 o 
  -4   3   1      252.13      269.32     21.10 o 
  -3   3   1    16488.80    15588.70    184.64 o 
  -2   3   1      727.61      904.07    146.34 o 
  -1   3   1     2805.94     3047.61     31.26 o 
   0   3   1    15870.87    18842.75    136.90 o 
   1   3   1       41.07      187.83     38.37 o 
   2   3   1     2482.61     2286.53     43.72 o 
   3   3   1     3306.41     3312.42    139.78 o 
   4   3   1     4011.60     3271.15     45.71 o 
   5   3   1     2820.65     2684.99     55.18 o 
   6   3   1     6832.30     6727.61     98.50 o 
   7   3   1       91.38       96.47     22.48 o 
   8   3   1     2938.34     2644.40    114.83 o 
   9   3   1      324.39      344.32     26.08 o 
  10   3   1     2670.91     2573.21     49.76 o 
  11   3   1        1.22        7.90     16.68 o 
  12   3   1      571.89      602.77     72.70 o 
  13   3   1      147.83      216.56     86.64 o 
  14   3   1      113.58      113.04      9.87 o 
  15   3   1        7.53       27.87     28.71 o 
 -15   4   1      154.43      190.51     84.75 o 
 -14   4   1        6.18       46.04     72.00 o 
 -13   4   1      628.43      616.54     41.87 o 
 -12   4   1       56.07       91.89     49.63 o 
 -11   4   1     1409.72     1425.82     42.02 o 
 -10   4   1      137.83      160.72     27.73 o 
  -9   4   1     3738.22     3509.03     61.21 o 
  -8   4   1      461.36      510.38     70.16 o 
  -7   4   1     5103.65     4650.31     49.84 o 
  -6   4   1     1343.10     1481.95     61.02 o 
  -5   4   1    10464.77     9778.83     47.41 o 
  -4   4   1      184.32      193.91     23.91 o 
  -3   4   1      175.28      311.89     29.79 o 
  -2   4   1     1065.48     1216.28    152.88 o 
  -1   4   1       17.95      394.37     62.47 o 
   0   4   1     8337.73     7267.88    199.73 o 
   1   4   1       76.86       74.28      9.81 o 
   2   4   1     4196.31     4546.21    144.56 o 
   3   4   1      268.46      283.29     20.27 o 
   4   4   1     2154.69     2176.92     42.10 o 
   5   4   1     1465.01     1555.23     30.57 o 
   6   4   1     1919.01     2165.15     44.00 o 
   7   4   1      578.10      646.20     60.14 o 
   8   4   1      126.65      182.66     23.94 o 
   9   4   1     1690.57     1637.22     63.94 o 
  10   4   1       84.97      136.75     32.32 o 
  11   4   1     2512.00     2691.94     59.65 o 
  12   4   1       10.30        9.89     12.19 o 
  13   4   1      886.74      828.56     98.30 o 
  14   4   1        0.10        7.14     41.30 o 
  15   4   1      239.27      244.74     50.18 o 
 -15   5   1       77.86      179.88    116.79 o 
 -14   5   1      175.66      219.78     62.48 o 
 -13   5   1        5.28        9.88     20.29 o 
 -12   5   1        0.34        7.33     30.18 o 
 -11   5   1        9.58       38.58     26.00 o 
 -10   5   1        3.40       17.20     15.83 o 
  -9   5   1      523.47      596.21     84.34 o 
  -8   5   1      364.26      383.38     29.71 o 
  -7   5   1        4.41       87.62     38.65 o 
  -6   5   1       91.67      133.94     27.34 o 
  -5   5   1     1102.21     1053.90     82.83 o 
  -4   5   1      153.86      153.74     21.75 o 
  -3   5   1      437.84      545.75     26.67 o 
  -2   5   1      765.63      832.40     29.54 o 
  -1   5   1     1343.55     1304.33     92.01 o 
   0   5   1    12018.35    10829.03    122.55 o 
   1   5   1     4041.49     4143.00     65.15 o 
   2   5   1      560.17      746.41     39.20 o 
   3   5   1     3246.35     3279.78     99.72 o 
   4   5   1     1930.40     2015.38     31.46 o 
   5   5   1     3551.03     3636.28    181.44 o 
   6   5   1      109.31      151.89     45.77 o 
   7   5   1      260.07      411.01     64.68 o 
   8   5   1     1976.50     1876.78     25.59 o 
   9   5   1       18.12       67.37     37.51 o 
  10   5   1       59.85      175.04     60.87 o 
  11   5   1      356.33      386.61     37.76 o 
  12   5   1      120.84      123.58     28.86 o 
  13   5   1      237.84      281.94     27.12 o 
  14   5   1        0.00        0.00     36.11 o 
  15   5   1       31.52       34.81     27.18 o 
 -14   6   1      329.30      296.83     16.49 o 
 -13   6   1        0.36       47.41     81.62 o 
 -12   6   1      296.26      286.04     51.64 o 
 -11   6   1       21.58       14.06     19.23 o 
 -10   6   1      548.71      483.72     19.57 o 
  -9   6   1       49.29       65.65     16.71 o 
  -8   6   1      600.26      714.74     55.94 o 
  -7   6   1       38.16       56.38     39.96 o 
  -6   6   1     1159.61     1319.18     59.07 o 
  -5   6   1        2.40       35.55     18.96 o 
  -4   6   1      910.39      893.61     99.82 o 
  -3   6   1     2543.89     2241.32     75.98 o 
  -2   6   1      239.07      357.99    108.60 o 
  -1   6   1     1197.52     1136.07     30.06 o 
   0   6   1     9963.00     9497.73    207.47 o 
   1   6   1     4592.17     4872.58     97.10 o 
   2   6   1     2347.85     2040.24     40.89 o 
   3   6   1     1283.18     1311.43     57.99 o 
   4   6   1       97.21      131.08     16.77 o 
   5   6   1      162.26      175.57     13.95 o 
   6   6   1      574.15      520.89     26.14 o 
   7   6   1       97.65      136.71     59.79 o 
   8   6   1      232.14      202.31     20.70 o 
   9   6   1      405.42      453.73     25.27 o 
  10   6   1      543.35      576.33     72.50 o 
  11   6   1      414.70      432.81     36.41 o 
  12   6   1      422.23      378.87     21.49 o 
  13   6   1        9.78       71.57     55.44 o 
  14   6   1      373.67      346.78     35.36 o 
 -14   7   1        1.69        1.08     47.40 o 
 -13   7   1       26.12       23.61     10.24 o 
 -12   7   1       97.70       96.46     38.66 o 
 -11   7   1      838.49      890.17     44.78 o 
 -10   7   1      552.78      534.80     10.31 o 
  -9   7   1      653.94      700.36     39.07 o 
  -8   7   1       16.22       23.59     22.92 o 
  -7   7   1       32.45       29.07     10.45 o 
  -6   7   1       94.84      114.06     11.65 o 
  -5   7   1      820.28      819.23     21.17 o 
  -4   7   1     1292.92     1242.39     66.80 o 
  -3   7   1     1990.82     1744.01     38.87 o 
  -2   7   1     1517.46     1455.92     96.79 o 
  -1   7   1      706.05      857.22     40.30 o 
   0   7   1      299.67      406.71     56.37 o 
   1   7   1     1811.92     1710.84    128.34 o 
   2   7   1      176.37      176.89     32.20 o 
   3   7   1      662.72      740.56     43.75 o 
   4   7   1      907.10      787.08    111.50 o 
   5   7   1      429.29      596.50     41.89 o 
   6   7   1      934.11      806.28     11.76 o 
   7   7   1      156.66      138.83     14.03 o 
   8   7   1      151.30      159.62     26.68 o 
   9   7   1     1226.48     1199.35     31.08 o 
  10   7   1       32.52       26.57     18.76 o 
  11   7   1       13.93       39.19     55.23 o 
  12   7   1      390.68      371.03     11.72 o 
  13   7   1       30.50       42.96     78.97 o 
  14   7   1       32.79      154.48    134.08 o 
 -14   8   1        3.31        6.51     35.58 o 
 -13   8   1      388.27      341.60     27.89 o 
 -12   8   1      240.78      262.24     48.90 o 
 -11   8   1       34.39       24.74      6.72 o 
 -10   8   1       27.53       24.58     12.08 o 
  -9   8   1      417.41      404.04     18.17 o 
  -8   8   1      115.34       96.44     11.73 o 
  -7   8   1     1944.19     1788.87     24.70 o 
  -6   8   1        1.42       45.22     30.51 o 
  -5   8   1      831.86      740.77     21.46 o 
  -4   8   1      488.92      528.91     69.22 o 
  -3   8   1       48.37       67.46     35.25 o 
  -2   8   1      844.77      756.45     18.95 o 
  -1   8   1     1522.43     1521.83     34.70 o 
   0   8   1       15.84       63.69     39.14 o 
   1   8   1      197.61      197.92     58.01 o 
   2   8   1      236.51      270.46     85.83 o 
   3   8   1       23.38       72.83     41.39 o 
   4   8   1      495.68      488.45     26.78 o 
   5   8   1        0.54       32.24     16.20 o 
   6   8   1       53.34       65.96     21.87 o 
   7   8   1     1229.00     1226.34     35.63 o 
   8   8   1       66.06       71.77     13.88 o 
   9   8   1       85.28       75.58      4.55 o 
  10   8   1       40.79       24.37      7.32 o 
  11   8   1       76.45      153.62     36.11 o 
  12   8   1       65.08       93.34     65.09 o 
  13   8   1      312.20      398.77    154.91 o 
  14   8   1       49.09       53.81    160.55 o 
 -13   9   1        0.23       16.43    120.97 o 
 -12   9   1      248.23      296.26     64.99 o 
 -11   9   1       46.21       53.24     35.79 o 
 -10   9   1      226.11      199.16     17.21 o 
  -9   9   1        3.52       38.21     24.65 o 
  -8   9   1      205.71      228.57     28.09 o 
  -7   9   1      396.05      401.07     21.76 o 
  -6   9   1      286.19      324.56     27.19 o 
  -5   9   1      735.21      767.81     37.72 o 
  -4   9   1     1008.02     1173.40     57.17 o 
  -3   9   1     1914.92     1752.19     93.59 o 
  -2   9   1     3878.64     3849.09    260.55 o 
  -1   9   1     1001.17     1010.36     45.29 o 
   0   9   1      478.63      498.76    107.51 o 
   1   9   1      366.33      465.19     65.22 o 
   2   9   1      816.66      823.43     49.03 o 
   3   9   1     1689.57     1521.42     80.31 o 
   4   9   1      485.23      657.23     49.24 o 
   5   9   1      227.04      236.67     22.46 o 
   6   9   1      273.45      294.83     18.95 o 
   7   9   1       55.29       60.65     13.03 o 
   8   9   1      604.10      565.64     14.22 o 
   9   9   1        6.56       17.75     22.36 o 
  10   9   1       47.58       61.53     23.69 o 
  11   9   1        0.74       13.73     16.52 o 
  12   9   1       10.59       19.67    109.16 o 
  13   9   1        6.19      111.52    110.22 o 
 -13  10   1      184.87      175.62      7.26 o 
 -12  10   1      310.55      348.94     36.67 o 
 -11  10   1       22.10       36.70     54.24 o 
 -10  10   1      240.38      230.58     12.42 o 
  -9  10   1       40.05       53.61     36.82 o 
  -8  10   1      179.27      156.70     39.21 o 
  -7  10   1      778.68      750.85     55.16 o 
  -6  10   1     1367.97     1437.06     46.39 o 
  -5  10   1      383.46      602.30     51.86 o 
  -4  10   1      724.74      885.91     48.67 o 
  -3  10   1        0.26       20.95     11.29 o 
  -2  10   1       30.13       62.05     25.04 o 
  -1  10   1        1.90       70.85     27.25 o 
   0  10   1      267.33      256.58     38.59 o 
   1  10   1     1981.73     1848.74     33.17 o 
   2  10   1        5.35        6.19     40.36 o 
   3  10   1      643.55      648.30     42.61 o 
   4  10   1      184.23      245.45     27.18 o 
   5  10   1      190.17      238.36     36.83 o 
   6  10   1      827.57      827.65     42.52 o 
   7  10   1      212.79      248.26     19.92 o 
   8  10   1       63.98       70.88     29.25 o 
   9  10   1       29.51       79.50     53.05 o 
  10  10   1      121.54      104.66     37.76 o 
  11  10   1      285.67      294.29     33.08 o 
  12  10   1       51.34       42.10     12.80 o 
  13  10   1        0.22        4.34     41.22 o 
 -12  11   1      214.83      228.97     63.96 o 
 -11  11   1       47.23       57.89     52.29 o 
 -10  11   1      278.35      312.56     39.16 o 
  -9  11   1       39.33       78.24     47.42 o 
  -8  11   1      940.88      929.50     26.23 o 
  -7  11   1       14.97       38.26     19.27 o 
  -6  11   1      671.40      669.44     36.58 o 
  -5  11   1       24.10       18.83      6.37 o 
  -4  11   1     1343.55     1257.00     16.82 o 
  -3  11   1      257.17      262.48     56.92 o 
  -2  11   1      833.24      800.94     15.38 o 
  -1  11   1      930.95      952.75     91.22 o 
   0  11   1      537.58      495.71     72.98 o 
   1  11   1      770.82      728.87     36.09 o 
   2  11   1      391.15      387.50     14.14 o 
   3  11   1      940.71      941.97     50.64 o 
   4  11   1     2068.72     1905.19     13.12 o 
   5  11   1      953.25      885.63     58.28 o 
   6  11   1       25.25       31.04     33.90 o 
   7  11   1      133.06      185.40     44.64 o 
   8  11   1       64.09       56.28     24.25 o 
   9  11   1       16.21       18.50     12.83 o 
  10  11   1      272.07      275.56     23.83 o 
  11  11   1        3.50       24.80     96.74 o 
  12  11   1        3.87        4.37     22.61 o 
 -12  12   1       15.69       59.86     59.12 o 
 -11  12   1      193.37      203.57    125.73 o 
 -10  12   1      297.67      299.88     49.68 o 
  -9  12   1      863.17      880.50     42.45 o 
  -8  12   1      261.37      258.17     18.76 o 
  -7  12   1       10.52       39.28     27.91 o 
  -6  12   1       72.54       53.82     18.29 o 
  -5  12   1     3062.85     2905.10     53.05 o 
  -4  12   1      360.08      376.97     25.71 o 
  -3  12   1        6.34        0.87     29.25 o 
  -2  12   1     1544.07     1573.57     36.92 o 
  -1  12   1      339.42      315.60     12.59 o 
   0  12   1      299.56      300.91     31.00 o 
   1  12   1      262.24      255.09      7.41 o 
   2  12   1       47.07      122.37     39.44 o 
   3  12   1        0.78        0.00     54.05 o 
   4  12   1      261.49      295.44     33.22 o 
   5  12   1      197.16      215.11     34.36 o 
   6  12   1      236.57      239.04     12.10 o 
   7  12   1      147.12      146.82     52.91 o 
   8  12   1      144.86      161.90     16.97 o 
   9  12   1        1.06       45.92     17.66 o 
  10  12   1      135.40      141.65     30.74 o 
  11  12   1      733.05      738.99     53.01 o 
  12  12   1        3.62        9.60     52.70 o 
 -11  13   1       18.08       26.73     50.33 o 
 -10  13   1        8.50       18.02     72.22 o 
  -9  13   1      134.33      126.49     26.39 o 
  -8  13   1      124.56      169.52     78.22 o 
  -7  13   1       65.49       48.82     10.77 o 
  -6  13   1      313.16      316.52     14.57 o 
  -5  13   1      492.22      487.04     35.80 o 
  -4  13   1      744.20      702.28     39.28 o 
  -3  13   1     2044.53     1963.57     63.05 o 
  -2  13   1      143.26      243.38     79.81 o 
  -1  13   1      569.05      635.93     56.67 o 
   0  13   1      781.05      703.06     15.72 o 
   1  13   1     1467.44     1421.60     38.96 o 
   2  13   1     1879.01     1796.54     74.12 o 
   3  13   1      145.35      164.27     31.99 o 
   4  13   1      195.26      192.28     11.40 o 
   5  13   1     1177.46     1124.14     42.94 o 
   6  13   1      611.74      533.97     17.00 o 
   7  13   1       22.33       21.21     18.31 o 
   8  13   1       77.02      100.65     37.75 o 
   9  13   1      239.91      248.77     67.31 o 
  10  13   1      120.54      148.14     36.74 o 
  11  13   1       89.65      107.69     59.53 o 
 -10  14   1      477.95      512.81     29.16 o 
  -9  14   1       26.10       33.66     26.33 o 
  -8  14   1     1397.22     1333.81     40.33 o 
  -7  14   1      277.08      266.11     48.59 o 
  -6  14   1       38.79       40.94     17.54 o 
  -5  14   1       30.30       18.89     48.40 o 
  -4  14   1      665.74      663.45     70.69 o 
  -3  14   1       10.80       16.75     26.99 o 
  -2  14   1      306.39      289.47     14.53 o 
  -1  14   1        7.23       39.10     29.03 o 
   0  14   1      163.28      181.72     23.30 o 
   1  14   1       13.69       95.21     27.55 o 
   2  14   1        1.59       37.19     25.70 o 
   3  14   1      152.96      233.01     72.04 o 
   4  14   1       16.07       16.93     12.17 o 
   5  14   1       58.34       96.14     72.40 o 
   6  14   1      102.82      155.82     50.06 o 
   7  14   1       95.30      154.52     56.77 o 
   8  14   1       91.39      129.62     26.82 o 
   9  14   1       43.66      122.69     48.74 o 
  10  14   1      175.58      187.49     11.67 o 
  -9  15   1       11.25       63.10     44.62 o 
  -8  15   1        9.41       40.20     89.17 o 
  -7  15   1      108.35      187.28     72.76 o 
  -6  15   1       11.68       78.81     27.24 o 
  -5  15   1       37.70       52.86     14.58 o 
  -4  15   1      192.62      187.65     12.40 o 
  -3  15   1        6.50        3.01     11.56 o 
  -2  15   1      150.26      134.51     16.36 o 
  -1  15   1       48.43      106.72     43.14 o 
   0  15   1      196.56      231.84     31.28 o 
   1  15   1      454.83      435.44     24.55 o 
   2  15   1      441.35      432.61     27.55 o 
   3  15   1        3.38       30.57     13.75 o 
   4  15   1      277.23      323.40     64.93 o 
   5  15   1      245.17      345.34     90.01 o 
   6  15   1       10.16       42.06     78.20 o 
   7  15   1      556.65      590.34     92.26 o 
   8  15   1      135.48      137.54     31.90 o 
   9  15   1      192.72      232.72     45.39 o 
  -8  16   1       96.46       99.19     39.80 o 
  -7  16   1      114.84       90.06     33.44 o 
  -6  16   1      115.91      137.71     28.38 o 
  -5  16   1       92.13       97.04     22.95 o 
  -4  16   1       56.64      122.97     40.85 o 
  -3  16   1       55.30       65.17     32.77 o 
  -2  16   1       26.84       60.18     70.23 o 
  -1  16   1      500.61      522.72     77.04 o 
   0  16   1       68.31      150.79     87.98 o 
   1  16   1       28.58       32.75     48.07 o 
   2  16   1       21.16       20.50     15.32 o 
   3  16   1        1.54       71.67     71.36 o 
   4  16   1      169.27      164.06     45.43 o 
   5  16   1        3.35       65.03     59.46 o 
   6  16   1        0.46        0.36     21.83 o 
   7  16   1       88.77      133.02     54.28 o 
   8  16   1       70.20       64.24     21.12 o 
  -6  17   1        4.28        0.65     13.43 o 
  -5  17   1       32.47       36.16     15.90 o 
  -4  17   1       20.05       46.57     55.71 o 
  -3  17   1       20.27       27.13     55.72 o 
  -2  17   1      126.42      187.11     32.80 o 
  -1  17   1      167.74      244.24     91.23 o 
   0  17   1      455.27      425.24     31.12 o 
   1  17   1       24.50       37.07     32.76 o 
   2  17   1      290.02      290.88    104.20 o 
   3  17   1        0.51       71.23     99.50 o 
   4  17   1      303.12      414.02     82.48 o 
   5  17   1       39.40       68.35     18.24 o 
   6  17   1       53.80       93.09     83.92 o 
  -4  18   1      114.60      147.94     29.31 o 
  -3  18   1      115.92      113.80     15.84 o 
  -2  18   1      121.19      146.91     21.91 o 
  -1  18   1      167.38      242.12     58.74 o 
   0  18   1       18.32       89.41     90.05 o 
   1  18   1       48.23      180.22    110.49 o 
   2  18   1        1.62       37.68     26.21 o 
   3  18   1       27.81       75.14     80.09 o 
   4  18   1       25.25       19.10      2.60 o 
 -14   0   2     1014.42     1049.22     65.96 o 
 -12   0   2      277.61      361.89    168.36 o 
 -10   0   2     3988.68     3876.64    104.14 o 
  -8   0   2     2755.13     2745.85    117.16 o 
  -6   0   2     7550.26     7590.13    110.65 o 
  -4   0   2     1969.69     1898.68     53.28 o 
  -2   0   2    21659.17    19971.61    104.14 o 
   4   0   2     3063.82     2924.38     68.73 o 
   6   0   2    12037.56    10909.45     65.29 o 
   8   0   2      300.77      540.31     59.64 o 
  10   0   2      463.98      425.15      8.10 o 
  12   0   2      479.40      449.54    134.95 o 
  14   0   2        1.09       46.86     53.81 o 
 -15   1   2       54.28       57.30     31.97 o 
 -14   1   2        8.70       13.62     31.95 o 
 -13   1   2      428.68      449.61     30.81 o 
 -12   1   2      367.03      468.46     98.68 o 
 -11   1   2      176.24      241.12     61.62 o 
 -10   1   2      111.32      131.83     49.90 o 
  -9   1   2      413.19      561.47     56.05 o 
  -8   1   2     1318.19     1365.41     82.65 o 
  -7   1   2      773.08     1002.09     62.88 o 
  -6   1   2     3196.23     3165.38     46.72 o 
  -5   1   2       37.63      106.34     54.98 o 
  -4   1   2      909.09      953.41     59.94 o 
  -3   1   2     5927.04     5555.80    164.08 o 
  -2   1   2      472.60      521.51    107.39 o 
  -1   1   2      800.08     1097.38    139.72 o 
   1   1   2    24826.66    21899.08     59.88 o 
   2   1   2      118.87      118.31     23.59 o 
   3   1   2     1608.57     2001.04     77.99 o 
   4   1   2      474.63      389.42      9.00 o 
   5   1   2      780.01      692.42     28.63 o 
   6   1   2       90.58      139.63     18.51 o 
   7   1   2        2.51       61.82     20.67 o 
   8   1   2      107.96      130.65     22.05 o 
   9   1   2     1941.34     1966.70     22.65 o 
  10   1   2       20.47       97.75     30.68 o 
  11   1   2       78.98      139.82     36.76 o 
  12   1   2       22.58       18.87     46.59 o 
  13   1   2      662.40      693.16     67.17 o 
  14   1   2        4.77       56.42     54.88 o 
  15   1   2        0.83       68.21     69.01 o 
 -15   2   2        6.90       67.28     86.72 o 
 -14   2   2       43.97      142.41     74.02 o 
 -13   2   2      691.90      729.38     78.95 o 
 -12   2   2        1.52       33.68     57.40 o 
 -11   2   2       17.47       19.37     41.65 o 
 -10   2   2       39.24       38.84     42.75 o 
  -9   2   2       83.81      182.24     48.16 o 
  -8   2   2      180.67      192.12     12.69 o 
  -7   2   2      170.88      217.35     22.03 o 
  -6   2   2      707.04      711.70     92.42 o 
  -5   2   2     1683.00     1777.88     20.41 o 
  -4   2   2       38.67      122.50     37.67 o 
  -3   2   2     1023.96      938.26     74.12 o 
  -2   2   2       42.30       60.93     77.59 o 
   0   2   2    12994.32    12181.96     74.02 o 
   1   2   2     2240.21     2659.04     74.03 o 
   2   2   2      158.30      471.21     48.30 o 
   3   2   2     1670.56     2017.04    110.88 o 
   4   2   2    10039.63    10099.15     66.92 o 
   5   2   2     3700.60     3613.15    212.09 o 
   6   2   2      909.59     1021.41     50.30 o 
   7   2   2     4288.57     4184.08    155.99 o 
   8   2   2     1003.17      919.60     24.56 o 
   9   2   2     5953.21     5667.14     37.78 o 
  10   2   2      387.80      462.17     41.52 o 
  11   2   2      842.19      874.17     59.93 o 
  12   2   2      497.06      483.91     12.76 o 
  13   2   2       97.02      134.44     20.89 o 
  14   2   2       31.90       45.26     57.08 o 
  15   2   2      173.86      211.37     48.05 o 
 -15   3   2       14.88       24.29     21.03 o 
 -14   3   2      123.04      117.09     15.93 o 
 -13   3   2       42.35       44.07      7.12 o 
 -12   3   2      410.90      447.36     59.49 o 
 -11   3   2       22.47       31.45     27.51 o 
 -10   3   2      653.22      662.21     42.82 o 
  -9   3   2     1092.16     1043.11     27.74 o 
  -8   3   2     1896.25     1927.31     43.03 o 
  -7   3   2       24.98      337.08     61.67 o 
  -6   3   2     4492.71     4734.00    221.62 o 
  -5   3   2       64.98      121.54     31.85 o 
  -4   3   2     2451.74     2328.70     58.04 o 
  -3   3   2     7476.45     6552.06    227.59 o 
  -2   3   2     1763.92     1542.62    107.72 o 
  -1   3   2    15959.44    15226.79     93.30 o 
   1   3   2     1855.47     2654.27     60.13 o 
   2   3   2     1719.27     1676.50     32.59 o 
   3   3   2     6996.15     5886.12    112.74 o 
   4   3   2      149.71      327.67     24.39 o 
   5   3   2    13816.44    11761.62    278.30 o 
   6   3   2       82.69       70.51     78.06 o 
   7   3   2      444.49      366.06     22.72 o 
   8   3   2      714.02      919.30     37.50 o 
   9   3   2      153.69      151.20      5.76 o 
  10   3   2     1327.07     1293.98     50.47 o 
  11   3   2        6.03        5.46     12.09 o 
  12   3   2      478.69      503.73     36.57 o 
  13   3   2      506.97      521.08     41.39 o 
  14   3   2      629.94      661.62     58.37 o 
  15   3   2      425.53      511.47    115.63 o 
 -15   4   2       79.53      106.91     97.93 o 
 -14   4   2      552.51      593.89     59.02 o 
 -13   4   2        1.72       67.43     40.98 o 
 -12   4   2      381.46      436.37     64.34 o 
 -11   4   2      501.58      485.46     16.50 o 
 -10   4   2        8.59       55.17     37.93 o 
  -9   4   2        6.92       46.46     31.85 o 
  -8   4   2      669.10      700.37     68.00 o 
  -7   4   2      687.15      685.23     26.85 o 
  -6   4   2     1512.69     1453.05     50.29 o 
  -5   4   2     1687.46     1664.85     80.78 o 
  -4   4   2      826.81      898.20     56.34 o 
  -3   4   2     5845.32     5634.70    268.61 o 
  -2   4   2      640.79      637.24     60.07 o 
  -1   4   2    14440.50    12535.98     89.05 o 
   0   4   2    10610.55    10070.85    191.97 o 
   1   4   2      106.75      165.87     24.17 o 
   2   4   2     4625.35     4341.70     59.77 o 
   3   4   2      477.85      656.09     31.25 o 
   4   4   2     1398.62     1548.11    157.45 o 
   5   4   2       86.90      120.86     43.76 o 
   6   4   2     5110.91     4521.38     93.67 o 
   7   4   2     1750.56     1818.68     32.47 o 
   8   4   2     5313.90     4918.04    385.30 o 
   9   4   2     1026.97     1049.23     53.37 o 
  10   4   2     1317.15     1285.49     46.75 o 
  11   4   2       27.68       23.64     24.74 o 
  12   4   2      555.61      594.79     33.16 o 
  13   4   2      166.83      193.11     63.91 o 
  14   4   2       37.60       85.10     47.31 o 
  15   4   2      102.34      117.04     37.44 o 
 -15   5   2        9.60       48.58     30.43 o 
 -14   5   2        3.34        3.68     54.21 o 
 -13   5   2      284.87      308.17     41.58 o 
 -12   5   2      178.46      189.42     19.03 o 
 -11   5   2     1358.78     1359.43     19.74 o 
 -10   5   2      812.23      859.82     78.83 o 
  -9   5   2     3261.68     3253.32     77.29 o 
  -8   5   2      537.59      552.66     98.11 o 
  -7   5   2      506.46      738.33     34.29 o 
  -6   5   2      327.63      611.99     46.46 o 
  -5   5   2     8414.11     7716.75    136.90 o 
  -4   5   2     6357.13     5838.59    451.18 o 
  -3   5   2      537.28      556.29     52.11 o 
  -2   5   2     7663.31     7328.02     61.40 o 
  -1   5   2      550.73      505.81     42.27 o 
   0   5   2      637.59      769.65     40.04 o 
   1   5   2        1.68       87.60     44.22 o 
   2   5   2     1074.86     1097.36     57.55 o 
   3   5   2       35.76       75.98     29.46 o 
   4   5   2      491.81      799.17     38.04 o 
   5   5   2     7498.01     6970.56    232.70 o 
   6   5   2      123.28      178.57     21.56 o 
   7   5   2      387.48      599.64     43.94 o 
   8   5   2       59.94       88.59     11.70 o 
   9   5   2       83.07      114.61     30.68 o 
  10   5   2      832.30      785.49     31.95 o 
  11   5   2      581.96      516.56     71.28 o 
  12   5   2      108.39      142.89     28.72 o 
  13   5   2      499.13      515.86     26.11 o 
  14   5   2       73.87       63.83     26.68 o 
  15   5   2        6.18        0.00     49.51 o 
 -14   6   2       31.59       52.47    101.88 o 
 -13   6   2      307.15      279.95     13.80 o 
 -12   6   2       93.24      125.29     52.94 o 
 -11   6   2       77.12       67.46     30.32 o 
 -10   6   2      387.69      433.57     46.92 o 
  -9   6   2        0.47        6.06     35.58 o 
  -8   6   2        5.95       22.52     32.25 o 
  -7   6   2       77.11       92.79     20.28 o 
  -6   6   2        1.91       32.89     24.92 o 
  -5   6   2       57.63       63.01     17.11 o 
  -4   6   2      208.72      229.11     17.90 o 
  -3   6   2        2.08      112.14     40.27 o 
  -2   6   2     2701.89     2847.03    117.10 o 
  -1   6   2     2348.44     2083.69    115.93 o 
   0   6   2       99.14      122.43     16.18 o 
   1   6   2     4320.92     3708.09     49.96 o 
   2   6   2      647.13      600.23     64.20 o 
   3   6   2     1461.78     1382.19     39.60 o 
   4   6   2       53.48       54.45     27.02 o 
   5   6   2     4347.41     5006.09     69.02 o 
   6   6   2      183.32      245.63     28.18 o 
   7   6   2     2500.22     2196.15     17.34 o 
   8   6   2      617.04      605.28     20.45 o 
   9   6   2     1162.40     1173.75     46.56 o 
  10   6   2      600.56      615.07     19.38 o 
  11   6   2        5.95       33.94     43.96 o 
  12   6   2        2.10       30.06     98.11 o 
  13   6   2      339.18      342.80     72.90 o 
  14   6   2       14.81       26.47     91.12 o 
 -14   7   2       87.27      133.91     56.93 o 
 -13   7   2      167.70      232.88     38.27 o 
 -12   7   2       98.77      110.72     27.25 o 
 -11   7   2       28.58       28.83     11.56 o 
 -10   7   2       25.82       47.55     21.14 o 
  -9   7   2      778.87      811.60     63.02 o 
  -8   7   2     2343.46     2256.55     43.38 o 
  -7   7   2      605.29      549.02     30.16 o 
  -6   7   2     1272.09     1269.55     54.16 o 
  -5   7   2     2317.16     2175.10    103.21 o 
  -4   7   2      498.32      608.82     44.30 o 
  -3   7   2      189.37      268.76     62.84 o 
  -2   7   2     3021.40     2666.81     47.81 o 
  -1   7   2     4693.26     4754.14    240.47 o 
   0   7   2      154.88      199.60     34.44 o 
   1   7   2     2088.28     1875.57     13.02 o 
   2   7   2     1007.68      841.29     14.56 o 
   3   7   2       78.46      244.70     32.44 o 
   4   7   2        1.13        8.89     39.06 o 
   5   7   2      345.89      305.81     14.77 o 
   6   7   2      887.01      885.07     59.25 o 
   7   7   2      623.20      617.84     14.95 o 
   8   7   2      155.34      162.10     22.31 o 
   9   7   2      570.47      590.56     22.19 o 
  10   7   2       22.36       55.84     29.31 o 
  11   7   2        1.19       34.97     60.61 o 
  12   7   2      344.98      331.37     28.42 o 
  13   7   2      123.94      122.37    118.89 o 
  14   7   2      385.19      364.93     59.45 o 
 -14   8   2      106.10      101.55    102.43 o 
 -13   8   2       57.88       54.31     30.71 o 
 -12   8   2      266.39      281.54     36.66 o 
 -11   8   2        9.31       85.60     50.34 o 
 -10   8   2      311.01      329.29     23.14 o 
  -9   8   2       64.40       59.86     35.15 o 
  -8   8   2       59.21       62.27     10.80 o 
  -7   8   2       85.22      167.24     34.52 o 
  -6   8   2       35.74       69.64     29.57 o 
  -5   8   2      191.91      191.34     18.64 o 
  -4   8   2      151.21      165.21     48.68 o 
  -3   8   2      548.16      561.54     85.60 o 
  -2   8   2     1824.02     1700.06    118.32 o 
  -1   8   2        2.34      199.03     39.09 o 
   0   8   2     5267.54     4822.26    133.05 o 
   1   8   2      348.56      317.91     39.45 o 
   2   8   2     1772.72     1760.89     40.46 o 
   3   8   2      718.94      657.07     22.32 o 
   4   8   2     2829.16     3070.32    254.39 o 
   5   8   2     1102.15     1040.98     11.87 o 
   6   8   2     1198.42     1156.01     18.64 o 
   7   8   2      755.21      714.11     29.20 o 
   8   8   2     1331.07     1495.56     48.18 o 
   9   8   2        6.40       17.12      9.18 o 
  10   8   2      253.66      238.50     17.63 o 
  11   8   2        4.51       33.73     25.29 o 
  12   8   2        2.78       15.72     45.67 o 
  13   8   2       35.09       94.59     60.31 o 
  14   8   2       42.61       86.78     36.02 o 
 -13   9   2       35.15       91.59     49.00 o 
 -12   9   2      262.40      315.16     56.72 o 
 -11   9   2       63.68       58.22      7.45 o 
 -10   9   2      599.10      600.50     53.43 o 
  -9   9   2       13.37      103.79     63.85 o 
  -8   9   2      283.67      370.80     51.06 o 
  -7   9   2     1004.48     1178.38     46.98 o 
  -6   9   2      859.95     1054.38     52.95 o 
  -5   9   2     2660.20     2561.37     68.53 o 
  -4   9   2      831.89      829.48     88.18 o 
  -3   9   2     1246.62     1426.89     62.84 o 
  -2   9   2      451.22      496.61     31.27 o 
  -1   9   2       41.16       59.28     14.45 o 
   0   9   2     1835.82     1623.33     38.26 o 
   1   9   2     2560.39     2401.98     31.63 o 
   2   9   2      344.61      344.38     31.26 o 
   3   9   2     1135.14     1289.55     60.53 o 
   4   9   2        7.48       26.54     10.93 o 
   5   9   2      262.59      198.34     28.09 o 
   6   9   2       65.85      114.46     27.67 o 
   7   9   2       56.96       71.63     15.89 o 
   8   9   2      106.07      113.00     39.50 o 
   9   9   2       33.06       48.55     12.55 o 
  10   9   2       67.24       74.05     20.45 o 
  11   9   2     1040.46     1016.42     30.30 o 
  12   9   2        2.32       90.69    193.96 o 
  13   9   2      221.70      216.96    147.10 o 
 -13  10   2       58.21       93.73    177.47 o 
 -12  10   2       13.61       22.85     21.26 o 
 -11  10   2       42.19       91.31     45.69 o 
 -10  10   2        2.30       89.54     66.79 o 
  -9  10   2       79.11      106.85     50.42 o 
  -8  10   2      274.33      341.33     27.74 o 
  -7  10   2       95.67       89.90     51.79 o 
  -6  10   2      825.54      993.96     54.78 o 
  -5  10   2        5.97       30.38     30.11 o 
  -4  10   2       15.11       74.62     25.17 o 
  -3  10   2       24.87       57.72     38.86 o 
  -2  10   2      309.43      356.98     34.07 o 
  -1  10   2     2351.86     2281.03     33.91 o 
   0  10   2     1054.52      919.96     16.87 o 
   1  10   2     2407.42     2174.62     20.58 o 
   2  10   2       18.76       70.42     13.35 o 
   3  10   2     1920.45     1697.09     21.56 o 
   4  10   2      796.79      770.74     38.72 o 
   5  10   2     2344.66     2276.25     39.29 o 
   6  10   2        8.07       20.07      8.56 o 
   7  10   2     1122.32     1082.77     16.65 o 
   8  10   2      260.33      226.68     12.17 o 
   9  10   2      347.91      360.92     18.30 o 
  10  10   2        0.98       12.13     21.02 o 
  11  10   2      608.83      602.16     20.83 o 
  12  10   2        0.52        9.11     82.88 o 
  13  10   2       33.51       44.26     57.71 o 
 -12  11   2       10.79       22.96     68.76 o 
 -11  11   2      838.41      854.03     86.44 o 
 -10  11   2       97.69      211.55     87.26 o 
  -9  11   2       16.34       38.07     58.54 o 
  -8  11   2      217.30      195.47     25.87 o 
  -7  11   2       88.54       86.93     14.99 o 
  -6  11   2      357.44      308.06     28.00 o 
  -5  11   2      425.34      436.36     50.30 o 
  -4  11   2      681.45      821.06     45.28 o 
  -3  11   2      150.69      153.76     12.19 o 
  -2  11   2      573.50      690.61     53.62 o 
  -1  11   2      643.13      600.98     42.34 o 
   0  11   2     3150.19     2914.26     47.08 o 
   1  11   2     1119.62     1079.74     21.33 o 
   2  11   2      314.40      341.58     47.88 o 
   3  11   2      108.94      143.88     33.16 o 
   4  11   2      117.66      152.24     15.46 o 
   5  11   2        3.63       43.12     48.01 o 
   6  11   2       28.71       87.43     48.68 o 
   7  11   2      256.44      323.59     43.66 o 
   8  11   2        1.05       13.94      7.27 o 
   9  11   2      173.01      158.39      7.72 o 
  10  11   2       11.28       28.07      8.66 o 
  11  11   2       28.47       39.54     72.51 o 
  12  11   2       42.34       44.26     39.05 o 
 -12  12   2      336.23      367.96    129.44 o 
 -11  12   2      215.48      241.17     13.34 o 
 -10  12   2        3.78       38.75     77.37 o 
  -9  12   2       31.28       26.82      8.12 o 
  -8  12   2      168.99      228.56     51.02 o 
  -7  12   2       76.52       85.03     26.64 o 
  -6  12   2      270.16      294.51     24.85 o 
  -5  12   2      999.05      975.70     15.40 o 
  -4  12   2     3389.28     3188.31     32.48 o 
  -3  12   2      328.61      318.70     25.06 o 
  -2  12   2      637.55      598.56     25.95 o 
  -1  12   2      317.85      312.28     17.76 o 
   0  12   2      995.43      977.68     89.76 o 
   1  12   2        8.20       20.93      6.32 o 
   2  12   2      155.21      219.61     30.81 o 
   3  12   2      416.91      418.28     43.10 o 
   4  12   2     3655.78     3455.02     98.11 o 
   5  12   2       86.01       94.32     19.05 o 
   6  12   2      546.46      531.15     19.34 o 
   7  12   2        8.37        9.19      4.75 o 
   8  12   2      414.69      423.88     45.40 o 
   9  12   2      138.79      153.58     63.09 o 
  10  12   2      634.50      584.12     40.08 o 
  11  12   2        0.09        6.90     19.80 o 
  12  12   2       42.57       67.35     17.71 o 
 -11  13   2      415.80      410.62     64.49 o 
 -10  13   2      322.69      428.71    129.63 o 
  -9  13   2       64.22      132.79     37.54 o 
  -8  13   2       86.72       82.72     25.64 o 
  -7  13   2      928.50      958.85     50.04 o 
  -6  13   2      342.49      355.06     30.68 o 
  -5  13   2      396.21      483.87     83.65 o 
  -4  13   2       43.14       36.01     14.18 o 
  -3  13   2        2.70       63.30     34.24 o 
  -2  13   2     1017.95     1009.70     30.07 o 
  -1  13   2     2089.30     1939.05     14.49 o 
   0  13   2     1783.43     1878.44     97.88 o 
   1  13   2      119.85      104.94     24.66 o 
   2  13   2      268.75      278.63     21.67 o 
   3  13   2       95.50       74.53     24.20 o 
   4  13   2      321.26      291.11     24.32 o 
   5  13   2      329.94      340.83     47.53 o 
   6  13   2      148.79      201.91     60.10 o 
   7  13   2      273.33      364.93     48.82 o 
   8  13   2      101.21      108.20      4.76 o 
   9  13   2        2.27        0.00      4.93 o 
  10  13   2      147.81      195.81     25.49 o 
  11  13   2      106.30      121.76     49.68 o 
 -10  14   2      169.65      210.27     55.80 o 
  -9  14   2       97.43       93.03     26.65 o 
  -8  14   2      302.19      304.41     25.07 o 
  -7  14   2       11.30       72.13     38.07 o 
  -6  14   2      149.35      171.05     43.25 o 
  -5  14   2      422.38      416.54     13.91 o 
  -4  14   2     1045.11     1032.65     31.75 o 
  -3  14   2     1626.10     1586.16     33.06 o 
  -2  14   2      153.40      166.84     17.92 o 
  -1  14   2      162.83      162.17     26.93 o 
   0  14   2      183.29      150.29     52.74 o 
   1  14   2      505.35      518.31     28.56 o 
   2  14   2      367.30      355.96     22.67 o 
   3  14   2      182.10      253.80     48.93 o 
   4  14   2      254.52      240.19     36.89 o 
   5  14   2      268.48      281.58     48.16 o 
   6  14   2      641.33      661.32     76.02 o 
   7  14   2       61.75       63.58     63.32 o 
   8  14   2        6.23       10.37     21.45 o 
   9  14   2      372.95      355.00     18.40 o 
  10  14   2       85.26      175.50     60.82 o 
  -9  15   2       57.18       52.44     30.39 o 
  -8  15   2       55.44       73.77     26.89 o 
  -7  15   2       14.86       31.27     49.52 o 
  -6  15   2      145.49      154.17      8.20 o 
  -5  15   2       96.23      146.31     38.48 o 
  -4  15   2      412.83      404.73     33.47 o 
  -3  15   2      138.05      133.29     32.54 o 
  -2  15   2       20.49       42.36     45.59 o 
  -1  15   2        3.09       42.62     68.12 o 
   0  15   2        0.88       77.43     42.11 o 
   1  15   2      219.83      270.18     50.22 o 
   2  15   2      600.58      570.48     19.53 o 
   3  15   2       78.91       91.18     20.25 o 
   4  15   2       26.99       88.96     81.69 o 
   5  15   2        6.47       33.49     41.70 o 
   6  15   2        1.09       16.07     25.43 o 
   7  15   2       46.55       48.06     18.39 o 
   8  15   2       13.54       15.11     31.62 o 
   9  15   2        0.00        9.07     87.39 o 
  -8  16   2        6.84       18.29     35.46 o 
  -7  16   2       37.94       45.84     25.84 o 
  -6  16   2        8.49       14.94     13.34 o 
  -5  16   2       73.25      110.89     29.18 o 
  -4  16   2       60.22       76.62     42.90 o 
  -3  16   2       12.96       41.93     45.24 o 
  -2  16   2        8.19       52.29     78.23 o 
  -1  16   2      146.17      164.41     24.66 o 
   0  16   2      113.23      142.53     32.98 o 
   1  16   2        0.49       41.21     28.23 o 
   2  16   2      304.32      325.35     26.48 o 
   3  16   2       39.80       53.85     75.65 o 
   4  16   2      296.69      281.64      6.90 o 
   5  16   2       53.55       68.76     38.18 o 
   6  16   2      624.62      644.01     41.57 o 
   7  16   2        3.86       11.68     35.34 o 
   8  16   2      365.16      377.76     76.03 o 
  -6  17   2        0.27       46.01     63.06 o 
  -5  17   2      359.47      392.98     60.92 o 
  -4  17   2      140.64      161.42     60.10 o 
  -3  17   2      260.14      238.07     23.21 o 
  -2  17   2       43.37       75.58     69.94 o 
  -1  17   2      181.17      228.66     31.22 o 
   0  17   2      219.97      329.46     84.94 o 
   1  17   2        0.54        6.92     39.92 o 
   2  17   2       82.60       98.57     88.65 o 
   3  17   2       29.55       34.29     29.51 o 
   4  17   2       30.67       61.49     32.90 o 
   5  17   2       11.81       21.34      4.93 o 
   6  17   2        3.29       30.11     63.05 o 
  -4  18   2        1.20       13.62     96.11 o 
  -3  18   2       41.91       78.09     60.97 o 
  -2  18   2       30.85       18.98     62.70 o 
  -1  18   2        0.69        2.03     46.06 o 
   0  18   2        2.88       35.45     31.68 o 
   1  18   2      647.56      712.35     77.37 o 
   2  18   2       70.92       60.00     38.45 o 
   3  18   2      326.34      343.32     75.32 o 
   4  18   2      172.44      181.50     16.34 o 
 -15   0   3      134.82      148.40    123.67 o 
 -13   0   3      150.25      264.69    183.55 o 
 -11   0   3      386.84      362.76     55.54 o 
  -9   0   3     5006.67     4731.03    105.44 o 
  -7   0   3     2038.95     1789.19    103.06 o 
  -5   0   3    22029.23    19912.64    132.23 o 
  -3   0   3     8062.17     7314.12    242.78 o 
   3   0   3      654.09      493.80     75.07 o 
   5   0   3     1961.96     1767.08     80.16 o 
   7   0   3      682.46      705.77     68.51 o 
   9   0   3       72.38       66.89     20.10 o 
  11   0   3       52.18       98.13     33.47 o 
  13   0   3       45.54       69.86     21.26 o 
  15   0   3       12.62       17.79     91.56 o 
 -15   1   3      306.32      362.10     48.49 o 
 -14   1   3       60.27       52.76     25.47 o 
 -13   1   3       32.48      132.84     65.00 o 
 -12   1   3       36.83       50.27     44.17 o 
 -11   1   3      194.60      213.42     63.38 o 
 -10   1   3       93.80       93.87     19.41 o 
  -9   1   3     1918.34     1803.83     57.99 o 
  -8   1   3      314.64      319.76     31.41 o 
  -7   1   3     1421.35     1549.67     62.91 o 
  -6   1   3     4317.09     3991.89    211.07 o 
  -5   1   3      283.11      290.63     21.71 o 
  -4   1   3      715.03      753.79     98.99 o 
  -3   1   3     7142.92     6408.90    223.91 o 
  -2   1   3     4380.83     4316.76    432.62 o 
  -1   1   3     9824.56     8975.30     46.14 o 
   1   1   3     8084.78     7413.04     70.95 o 
   2   1   3     1221.59     1207.23     61.41 o 
   3   1   3     1807.76     2179.46    241.60 o 
   4   1   3      553.42      493.26     21.68 o 
   5   1   3     4422.85     4205.05    266.98 o 
   6   1   3    14190.57    13694.77     69.13 o 
   7   1   3      371.56      414.93     46.74 o 
   8   1   3      190.37      206.85     23.30 o 
   9   1   3      454.32      613.59     47.95 o 
  10   1   3     1682.89     1628.67    110.94 o 
  11   1   3      144.95      148.53     22.43 o 
  12   1   3        1.67       49.75     43.06 o 
  13   1   3      228.44      235.83     28.48 o 
  14   1   3      277.31      274.18     26.86 o 
  15   1   3       97.40      100.74     81.17 o 
 -15   2   3      106.99      192.90    131.76 o 
 -14   2   3      110.36      102.43     68.13 o 
 -13   2   3        1.52       62.20     31.29 o 
 -12   2   3       82.93      115.75    105.83 o 
 -11   2   3     2260.54     2275.02     20.75 o 
 -10   2   3       26.54       35.01     17.48 o 
  -9   2   3        1.58       17.28     27.29 o 
  -8   2   3     1684.57     1605.25     57.38 o 
  -7   2   3      252.29      292.14    101.48 o 
  -6   2   3     2219.04     2329.75     45.79 o 
  -5   2   3       35.65       53.77     25.00 o 
  -4   2   3       62.67      314.35     59.21 o 
  -3   2   3        1.83       52.88     31.68 o 
  -2   2   3      886.79     1152.62     73.75 o 
  -1   2   3      428.19      413.17    106.13 o 
   1   2   3       27.03       71.10     22.85 o 
   2   2   3      495.70      561.41     40.24 o 
   3   2   3     2431.87     2254.84    125.14 o 
   4   2   3     3457.81     3545.60    148.78 o 
   5   2   3       67.42       56.01     23.44 o 
   6   2   3     1809.97     1923.14     30.11 o 
   7   2   3       82.32       79.85     23.57 o 
   8   2   3      542.28      537.11     12.96 o 
   9   2   3        2.87       22.01     16.11 o 
  10   2   3        4.40       41.24     20.41 o 
  11   2   3     1175.35     1129.93     33.55 o 
  12   2   3       14.07       51.16     82.36 o 
  13   2   3        0.18       18.85     46.91 o 
  14   2   3      429.14      462.89     53.69 o 
  15   2   3        3.78        0.00     53.75 o 
 -15   3   3       23.97       22.88     20.31 o 
 -14   3   3        8.63       86.85    105.70 o 
 -13   3   3      138.21      178.92     52.17 o 
 -12   3   3       74.27       70.55     17.04 o 
 -11   3   3       40.68       34.81     16.32 o 
 -10   3   3      472.28      477.13     26.63 o 
  -9   3   3      157.63      182.30     41.70 o 
  -8   3   3      471.28      436.87     35.41 o 
  -7   3   3      445.72      404.03     24.79 o 
  -6   3   3     1038.80     1344.25     29.74 o 
  -5   3   3      122.54      239.83     53.46 o 
  -4   3   3      161.09      223.33     34.23 o 
  -3   3   3      451.01      487.30     72.91 o 
  -2   3   3     2630.98     2652.26    160.98 o 
  -1   3   3      449.37     1317.62     89.45 o 
   0   3   3    11981.23    11310.67     61.90 o 
   1   3   3      248.89      262.95     97.89 o 
   2   3   3     2903.36     3193.02    227.61 o 
   3   3   3      205.17      201.72     11.12 o 
   4   3   3     1652.79     1403.28     13.36 o 
   5   3   3     2776.84     3177.98     49.58 o 
   6   3   3      138.99      167.82    121.75 o 
   7   3   3      417.42      437.79     57.22 o 
   8   3   3      918.93      899.38     23.26 o 
   9   3   3      363.05      409.28     18.55 o 
  10   3   3      452.12      455.82     17.93 o 
  11   3   3      362.11      429.70     73.80 o 
  12   3   3      543.58      559.75     28.38 o 
  13   3   3      266.87      379.26     66.93 o 
  14   3   3      552.32      584.62     27.55 o 
  15   3   3        6.04        9.14     31.09 o 
 -15   4   3       13.34       13.19     50.78 o 
 -14   4   3       32.39       34.38      4.56 o 
 -13   4   3       58.26       54.60     68.18 o 
 -12   4   3       28.38       25.01     18.79 o 
 -11   4   3       25.98       54.01     36.83 o 
 -10   4   3      481.01      431.15     11.95 o 
  -9   4   3     1868.89     1784.39     35.09 o 
  -8   4   3      442.22      436.34     45.52 o 
  -7   4   3     1633.99     1480.16     99.00 o 
  -6   4   3      624.50      620.00     40.96 o 
  -5   4   3     2566.14     2967.83    201.22 o 
  -4   4   3     4934.37     4474.25     80.70 o 
  -3   4   3     1477.03     1415.98    476.68 o 
  -2   4   3        0.06       51.49     29.27 o 
  -1   4   3       41.85       68.20     27.83 o 
   0   4   3     1883.06     1793.30     79.04 o 
   1   4   3     4364.47     4570.40     96.95 o 
   2   4   3      453.35      552.67    108.07 o 
   3   4   3     1377.21     1314.04     48.67 o 
   4   4   3     5416.25     6009.29     95.97 o 
   5   4   3      532.05      616.29     35.98 o 
   6   4   3     1125.26     1179.68     76.80 o 
   7   4   3      186.55      228.28     57.13 o 
   8   4   3       75.84      110.24     19.50 o 
   9   4   3       88.45      116.53     43.73 o 
  10   4   3      537.45      541.50     19.93 o 
  11   4   3      151.38      120.14     44.71 o 
  12   4   3      229.29      295.12     61.42 o 
  13   4   3      189.72      229.16    111.91 o 
  14   4   3       13.26       34.28     93.25 o 
  15   4   3       79.76      121.77     55.88 o 
 -15   5   3      177.18      220.87    117.97 o 
 -14   5   3      642.67      648.09     67.24 o 
 -13   5   3      161.72      156.50     17.65 o 
 -12   5   3      522.53      511.43     40.58 o 
 -11   5   3        0.90       39.46     58.88 o 
 -10   5   3     1923.43     1847.49     76.89 o 
  -9   5   3      590.70      583.17     18.80 o 
  -8   5   3     1563.85     1514.78     60.70 o 
  -7   5   3        2.50       31.94     39.54 o 
  -6   5   3      695.89      633.77     14.64 o 
  -5   5   3      484.95      505.63     32.96 o 
  -4   5   3      208.39      187.51      3.93 o 
  -3   5   3      166.77      172.30     20.69 o 
  -2   5   3       16.43       76.63     39.10 o 
  -1   5   3     7677.15     7376.71    179.06 o 
   0   5   3       95.69      162.56     39.06 o 
   1   5   3        1.55       15.78     29.97 o 
   2   5   3     1887.80     2320.15    121.65 o 
   3   5   3      911.63      776.14     69.64 o 
   4   5   3     4762.72     4457.13    324.33 o 
   5   5   3      534.02      558.68     54.65 o 
   6   5   3     2434.49     2210.29     44.09 o 
   7   5   3      305.31      445.58     62.28 o 
   8   5   3     1869.49     1675.20     48.37 o 
   9   5   3      295.87      375.74     60.66 o 
  10   5   3      112.96      136.46     30.28 o 
  11   5   3      663.69      616.33     19.19 o 
  12   5   3      318.59      320.75     28.86 o 
  13   5   3      689.70      773.25    148.83 o 
  14   5   3        4.90       25.17    111.08 o 
  15   5   3       30.65       27.34      3.04 o 
 -14   6   3        0.34       28.70     58.19 o 
 -13   6   3       21.01       45.98     69.55 o 
 -12   6   3        1.27        2.55     12.46 o 
 -11   6   3      814.83      769.53     11.66 o 
 -10   6   3      137.37      129.35     16.96 o 
  -9   6   3      110.18      113.89     16.43 o 
  -8   6   3     2108.73     2276.04     71.58 o 
  -7   6   3       90.82      109.95     60.07 o 
  -6   6   3     5321.19     5700.43    191.05 o 
  -5   6   3      215.36      186.58     11.59 o 
  -4   6   3     6439.64     6664.08     40.10 o 
  -3   6   3     1417.38     1359.17     41.34 o 
  -2   6   3     7065.32     6514.18    219.03 o 
  -1   6   3      572.05      705.80     41.74 o 
   0   6   3    17372.60    16123.27    201.98 o 
   1   6   3     2048.46     2046.28    107.03 o 
   2   6   3    13125.09    12652.48    100.27 o 
   3   6   3      220.02      198.50     13.09 o 
   4   6   3       59.99       60.46     30.23 o 
   5   6   3        0.56        0.05     14.10 o 
   6   6   3      211.51      248.63     24.78 o 
   7   6   3      907.63      821.63     20.18 o 
   8   6   3      247.86      267.65     17.44 o 
   9   6   3       37.29       56.35     24.84 o 
  10   6   3      514.08      703.42     85.40 o 
  11   6   3      122.47      154.27     38.51 o 
  12   6   3      178.62      160.44     27.92 o 
  13   6   3      305.56      386.62    107.18 o 
  14   6   3      376.65      384.02     56.41 o 
 -14   7   3       42.18       85.03     85.91 o 
 -13   7   3      921.80      951.87     46.64 o 
 -12   7   3       43.16       30.42      6.69 o 
 -11   7   3      929.84      884.47     38.54 o 
 -10   7   3      442.91      453.95     34.09 o 
  -9   7   3      129.92      162.95     24.83 o 
  -8   7   3      943.87      979.57     31.22 o 
  -7   7   3      707.87      619.55     58.00 o 
  -6   7   3     1223.35     1190.21     30.73 o 
  -5   7   3     2045.94     1852.96     24.45 o 
  -4   7   3      253.39      260.70     18.36 o 
  -3   7   3     1750.11     1851.56     81.10 o 
  -2   7   3      576.28      586.02     80.48 o 
  -1   7   3      300.65      319.52    128.54 o 
   0   7   3     9974.50     9291.36    159.87 o 
   1   7   3     1876.58     1726.36     99.21 o 
   2   7   3      284.22      520.17     29.09 o 
   3   7   3     2120.82     1981.25    119.22 o 
   4   7   3     5804.40     5342.79    221.66 o 
   5   7   3     4467.62     4460.09     94.10 o 
   6   7   3     1250.24     1256.79     62.44 o 
   7   7   3     2525.98     2269.42     20.90 o 
   8   7   3      588.93      654.17     35.90 o 
   9   7   3     1062.78     1043.41     37.37 o 
  10   7   3     1830.92     1930.79     54.28 o 
  11   7   3      612.33      590.58     18.04 o 
  12   7   3      574.14      586.40     25.17 o 
  13   7   3       35.06       67.26     38.18 o 
  14   7   3       87.27       98.50     96.76 o 
 -14   8   3        7.85       19.30     83.09 o 
 -13   8   3       71.84       96.75     82.00 o 
 -12   8   3        1.58        5.55      7.73 o 
 -11   8   3      112.07      140.91     34.10 o 
 -10   8   3      327.83      353.49     26.78 o 
  -9   8   3      448.90      420.18     41.74 o 
  -8   8   3      241.74      295.71     46.51 o 
  -7   8   3     5078.19     4830.90     73.10 o 
  -6   8   3      129.16      173.96     25.54 o 
  -5   8   3     2476.08     2362.25     23.48 o 
  -4   8   3      148.47      211.23     45.02 o 
  -3   8   3     5621.76     5574.33    257.04 o 
  -2   8   3      314.99      330.08     16.51 o 
  -1   8   3     9604.84     8752.60    107.70 o 
   0   8   3        7.98      109.47     38.20 o 
   1   8   3     1956.50     1903.07     60.91 o 
   2   8   3       19.66      259.42     41.12 o 
   3   8   3     2724.75     2570.76     46.06 o 
   4   8   3        3.77       45.03     17.79 o 
   5   8   3      472.50      468.85     47.34 o 
   6   8   3       75.95       73.80     11.20 o 
   7   8   3       66.83       70.64      7.79 o 
   8   8   3       53.01       35.47     19.01 o 
   9   8   3       48.51       43.32      8.12 o 
  10   8   3       41.16       50.03     16.57 o 
  11   8   3       63.73       81.72     19.94 o 
  12   8   3      180.92      169.64     20.71 o 
  13   8   3      315.82      402.24    136.25 o 
  14   8   3        1.38       17.79    160.98 o 
 -13   9   3      148.95      142.23     38.28 o 
 -12   9   3      257.61      235.45     10.27 o 
 -11   9   3       58.03      137.76     82.32 o 
 -10   9   3       12.40       37.67     63.19 o 
  -9   9   3      147.85      157.98      8.06 o 
  -8   9   3        1.80       48.46     36.43 o 
  -7   9   3       43.41       37.21     25.23 o 
  -6   9   3      482.75      485.89     13.79 o 
  -5   9   3       19.99       56.00     34.25 o 
  -4   9   3       89.05      131.04     37.62 o 
  -3   9   3      108.30      133.43     25.55 o 
  -2   9   3     2131.98     1936.92     66.04 o 
  -1   9   3      202.14      327.45     82.47 o 
   0   9   3      708.67      829.02     31.00 o 
   1   9   3      621.95      809.10     37.61 o 
   2   9   3     2526.11     2510.78     71.59 o 
   3   9   3     1834.72     2003.63     57.01 o 
   4   9   3      158.42      128.97     36.65 o 
   5   9   3      494.13      527.22     33.44 o 
   6   9   3     1691.68     1494.29     22.88 o 
   7   9   3      634.74      585.17     23.66 o 
   8   9   3     1779.76     1719.66     81.14 o 
   9   9   3      411.08      332.98     26.63 o 
  10   9   3      814.48      783.44     28.25 o 
  11   9   3        4.95       12.02     15.92 o 
  12   9   3      288.01      374.91    155.34 o 
  13   9   3      202.85      315.46    147.10 o 
 -13  10   3      151.62      148.31      7.80 o 
 -12  10   3      301.72      301.51     35.27 o 
 -11  10   3       11.80       38.40    122.27 o 
 -10  10   3      212.81      182.74     19.74 o 
  -9  10   3       26.62       55.07     42.96 o 
  -8  10   3      614.22      588.92     27.92 o 
  -7  10   3      280.56      275.37     14.85 o 
  -6  10   3       13.72       84.64     26.34 o 
  -5  10   3      537.78      540.42     20.00 o 
  -4  10   3     2500.70     2431.26     51.12 o 
  -3  10   3      401.85      333.40     22.38 o 
  -2  10   3      215.89      195.68     32.80 o 
  -1  10   3     1240.16     1207.32     34.55 o 
   0  10   3      936.66     1006.96     51.81 o 
   1  10   3      150.05      252.66     23.86 o 
   2  10   3     2497.49     2335.87     49.36 o 
   3  10   3      381.53      382.36     15.64 o 
   4  10   3     1590.55     1532.67     41.03 o 
   5  10   3      119.45      170.90     29.42 o 
   6  10   3       23.12       29.60     13.83 o 
   7  10   3      250.80      269.20     22.72 o 
   8  10   3      259.38      269.27     21.67 o 
   9  10   3        5.11       11.14     15.34 o 
  10  10   3       73.03       73.26     13.09 o 
  11  10   3      479.31      453.96     13.99 o 
  12  10   3      167.24      278.58    101.10 o 
  13  10   3       16.58       27.34     76.80 o 
 -12  11   3        0.11        0.00      3.89 o 
 -11  11   3      382.89      437.49     76.59 o 
 -10  11   3       24.91       84.20     77.20 o 
  -9  11   3        4.17       36.09     53.76 o 
  -8  11   3       35.55      130.64     50.30 o 
  -7  11   3      346.95      308.97     10.25 o 
  -6  11   3      552.63      577.43     68.59 o 
  -5  11   3       55.05      152.40     55.31 o 
  -4  11   3       40.06       86.22     29.60 o 
  -3  11   3       61.71      118.65     46.44 o 
  -2  11   3        0.37       65.33     60.22 o 
  -1  11   3      560.90      539.33     27.69 o 
   0  11   3      355.61      369.60     28.54 o 
   1  11   3       79.55       69.97     17.39 o 
   2  11   3      379.29      426.29     51.40 o 
   3  11   3      638.88      693.83     33.24 o 
   4  11   3      409.93      428.47     64.11 o 
   5  11   3     2705.09     2608.21     97.01 o 
   6  11   3      584.38      594.10     35.50 o 
   7  11   3      497.45      512.31     33.03 o 
   8  11   3       24.42       41.37     11.21 o 
   9  11   3      328.34      325.46     12.51 o 
  10  11   3        6.18       36.64     22.55 o 
  11  11   3       85.27       69.43     94.16 o 
  12  11   3      202.22      263.39     51.20 o 
 -12  12   3        5.90        3.47      1.30 o 
 -11  12   3      357.93      400.43     80.38 o 
 -10  12   3       97.07      110.82     37.22 o 
  -9  12   3      119.68      140.90     44.26 o 
  -8  12   3        2.96       22.82     48.05 o 
  -7  12   3      484.02      462.66     31.22 o 
  -6  12   3      160.58      196.17     35.81 o 
  -5  12   3     1093.36     1110.82     50.48 o 
  -4  12   3        0.16       67.03     63.11 o 
  -3  12   3     1030.65      902.01     10.14 o 
  -2  12   3      324.47      343.94     56.32 o 
  -1  12   3       19.18      104.87     31.76 o 
   0  12   3      787.19      743.50     86.55 o 
   1  12   3      482.00      624.21     35.43 o 
   2  12   3      831.39      835.21     28.09 o 
   3  12   3      714.56      676.84     16.12 o 
   4  12   3       45.59       58.23     29.87 o 
   5  12   3      255.91      249.63     26.14 o 
   6  12   3       44.99       47.00     34.50 o 
   7  12   3      667.55      619.09     22.03 o 
   8  12   3      325.64      308.75      5.62 o 
   9  12   3      121.02      126.18     23.65 o 
  10  12   3      177.08      270.26     65.66 o 
  11  12   3       23.75       71.60     41.22 o 
 -11  13   3        0.77        0.00      9.33 o 
 -10  13   3      403.06      433.44     61.76 o 
  -9  13   3      137.47      155.99     18.22 o 
  -8  13   3       53.13      100.95     26.27 o 
  -7  13   3       52.41       66.59     10.40 o 
  -6  13   3        0.97        3.47     22.40 o 
  -5  13   3      452.17      489.46     48.38 o 
  -4  13   3      208.13      257.15     38.61 o 
  -3  13   3      614.39      614.43     14.83 o 
  -2  13   3      787.83      960.07    145.80 o 
  -1  13   3      427.56      416.02     45.81 o 
   0  13   3       18.07       29.27     31.26 o 
   1  13   3      187.26      232.98     83.77 o 
   2  13   3      229.39      229.73     23.89 o 
   3  13   3     1520.67     1452.49     42.41 o 
   4  13   3     1108.43     1068.91     37.84 o 
   5  13   3        4.91       67.66     58.62 o 
   6  13   3       17.88       24.72      7.63 o 
   7  13   3        7.87        0.08     10.13 o 
   8  13   3      431.34      431.42     24.49 o 
   9  13   3        1.63       32.88     84.27 o 
  10  13   3       72.82       73.18     11.39 o 
  11  13   3      182.05      185.50     41.42 o 
 -10  14   3      127.81      114.07     28.64 o 
  -9  14   3        0.12        3.40     34.48 o 
  -8  14   3      907.20      928.89     55.97 o 
  -7  14   3        3.08       62.60     19.85 o 
  -6  14   3      810.49      762.70     87.48 o 
  -5  14   3      313.62      314.21     70.91 o 
  -4  14   3      499.82      525.84     81.75 o 
  -3  14   3        0.65       61.19     69.37 o 
  -2  14   3     1109.49     1127.67     57.40 o 
  -1  14   3      126.43      139.27     31.88 o 
   0  14   3       14.71       38.82     67.81 o 
   1  14   3       29.02       77.13     32.10 o 
   2  14   3       80.78      102.18     34.16 o 
   3  14   3        0.58       73.96     43.09 o 
   4  14   3      121.84      101.00     20.45 o 
   5  14   3       97.20       92.80     14.80 o 
   6  14   3       12.84       30.45     18.80 o 
   7  14   3       57.68       77.30     33.00 o 
   8  14   3        6.39       43.65     40.46 o 
   9  14   3        1.13       19.83     14.52 o 
  10  14   3       47.75       70.50     36.88 o 
  -9  15   3      165.78      162.24    121.22 o 
  -8  15   3       33.16       49.80     19.68 o 
  -7  15   3       91.50      195.75     61.80 o 
  -6  15   3        8.60       32.56     53.48 o 
  -5  15   3      113.61      163.85     66.33 o 
  -4  15   3      291.55      311.98     63.41 o 
  -3  15   3      152.43      158.34     16.27 o 
  -2  15   3      235.96      227.31     31.13 o 
  -1  15   3       22.46       42.17     41.68 o 
   0  15   3        7.11       12.85     21.83 o 
   1  15   3      300.39      328.37     48.38 o 
   2  15   3      570.05      576.00     11.40 o 
   3  15   3      136.01      209.05     41.89 o 
   4  15   3      490.32      554.42     65.24 o 
   5  15   3       23.02       60.42     60.67 o 
   6  15   3       13.22       48.59     40.65 o 
   7  15   3      259.63      254.03     21.84 o 
   8  15   3      260.58      224.86     17.88 o 
   9  15   3      154.24      154.09     22.77 o 
  -8  16   3        1.70        5.15     19.08 o 
  -7  16   3      121.37      133.85     46.35 o 
  -6  16   3       70.75      125.14     34.20 o 
  -5  16   3      176.25      202.66     35.45 o 
  -4  16   3        1.25       37.27     58.78 o 
  -3  16   3      113.91      114.03     10.81 o 
  -2  16   3        0.63        0.78     19.86 o 
  -1  16   3      635.43      666.26     61.49 o 
   0  16   3        0.33        0.00     10.03 o 
   1  16   3      187.40      252.89     63.17 o 
   2  16   3        0.60       61.56     51.71 o 
   3  16   3      345.37      414.89     73.63 o 
   4  16   3       36.43       53.02     20.33 o 
   5  16   3      184.09      192.12     86.13 o 
   6  16   3       38.06       45.61     88.95 o 
   7  16   3        9.87       20.69     15.15 o 
   8  16   3       99.55      148.45     25.42 o 
  -6  17   3       63.90      158.54     73.50 o 
  -5  17   3       56.91       61.94     52.13 o 
  -4  17   3        1.22        0.00      1.69 o 
  -3  17   3        8.02        4.02      9.28 o 
  -2  17   3        1.99       12.35     21.74 o 
  -1  17   3        1.20        8.87     15.49 o 
   0  17   3      365.97      384.14     98.08 o 
   1  17   3        0.94       39.86    133.47 o 
   2  17   3       78.16       63.53     98.78 o 
   3  17   3        1.49       24.69     18.44 o 
   4  17   3      216.78      277.26     57.33 o 
   5  17   3       79.80      140.64     64.46 o 
   6  17   3       80.35      119.69     30.16 o 
  -4  18   3      252.94      263.01     66.39 o 
  -3  18   3       63.85      189.50    121.97 o 
  -2  18   3      341.93      313.83     46.53 o 
  -1  18   3      200.26      234.60     70.14 o 
   0  18   3      113.95      130.18     31.24 o 
   1  18   3      231.56      293.44     99.56 o 
   2  18   3        3.19       96.35     86.97 o 
   3  18   3        1.44       80.78     90.57 o 
   4  18   3       46.59       51.76     36.71 o 
 -14   0   4      448.68      484.69    185.28 o 
 -12   0   4       17.93       42.52     12.58 o 
 -10   0   4      299.23      396.17    178.34 o 
  -8   0   4      127.42      187.21     28.55 o 
  -6   0   4     2762.34     2569.67     24.73 o 
  -4   0   4       33.65       35.41     43.61 o 
  -2   0   4     7219.02     7106.98    124.75 o 
   0   0   4    15175.13    14621.80    127.14 o 
   4   0   4      968.19     1156.83     40.79 o 
   6   0   4      408.06      414.61     21.94 o 
   8   0   4     1483.16     1584.63     63.65 o 
  10   0   4      197.84      168.44     16.06 o 
  12   0   4       48.70       63.82     63.02 o 
  14   0   4      351.61      388.36     44.69 o 
 -15   1   4       18.50       76.98     84.71 o 
 -14   1   4        5.93       27.18     63.96 o 
 -13   1   4        2.58       66.98     57.86 o 
 -12   1   4      110.85      112.82     80.28 o 
 -11   1   4        0.43       20.85     81.00 o 
 -10   1   4      873.72      852.81     36.88 o 
  -9   1   4      144.91      196.97     47.97 o 
  -8   1   4      310.79      345.94     22.49 o 
  -7   1   4      653.98      760.07     59.89 o 
  -6   1   4     4339.88     3887.70    146.31 o 
  -5   1   4     6725.06     6374.72    164.15 o 
  -4   1   4     1309.52     1345.42     88.10 o 
  -3   1   4       11.88       35.97     20.57 o 
  -2   1   4     3248.57     3831.56     99.53 o 
  -1   1   4    14847.97    13611.80     72.03 o 
   0   1   4    22086.75    21873.39    482.30 o 
   1   1   4      130.39      245.95     85.51 o 
   2   1   4     1978.22     1923.10     73.66 o 
   3   1   4     5040.73     5552.06     73.24 o 
   4   1   4      274.49      377.78     21.22 o 
   5   1   4       99.41      198.60     39.25 o 
   6   1   4     2154.40     2046.83     79.97 o 
   7   1   4      489.55      739.33     34.13 o 
   8   1   4     1244.64     1369.88     48.03 o 
   9   1   4      120.01      128.06     12.89 o 
  10   1   4       27.76       54.16     15.19 o 
  11   1   4      332.18      315.29     33.50 o 
  12   1   4      678.97      658.11     30.32 o 
  13   1   4      105.58      114.32     51.96 o 
  14   1   4        6.95       68.48     38.49 o 
  15   1   4       27.54       30.40     28.12 o 
 -15   2   4       85.91      121.85     76.88 o 
 -14   2   4       49.12       61.29     39.32 o 
 -13   2   4      359.74      411.29    110.80 o 
 -12   2   4      316.58      331.77     29.51 o 
 -11   2   4       29.27       44.29     28.99 o 
 -10   2   4      653.64      632.36     22.57 o 
  -9   2   4      250.85      539.56     67.47 o 
  -8   2   4        2.70        9.52     10.46 o 
  -7   2   4      432.03      526.85     45.06 o 
  -6   2   4      844.63     1061.83     79.92 o 
  -5   2   4     3110.47     3169.57     43.72 o 
  -4   2   4      465.63      439.76    147.32 o 
  -3   2   4      402.21      497.12     56.73 o 
  -2   2   4      114.20      217.07     38.40 o 
  -1   2   4     1517.57     1598.62     92.43 o 
   1   2   4       37.60      231.40     61.18 o 
   2   2   4     2179.45     2052.36     46.60 o 
   3   2   4      993.91      957.57     53.51 o 
   4   2   4     1255.74     1029.27     41.04 o 
   5   2   4     1251.71     1723.10     94.72 o 
   6   2   4     1217.00     1268.19     53.90 o 
   7   2   4     1274.57     1280.51     35.75 o 
   8   2   4      433.27      394.24     42.33 o 
   9   2   4     3453.68     3068.28     27.55 o 
  10   2   4       29.59       60.45     24.84 o 
  11   2   4      177.64      209.86     29.48 o 
  12   2   4       85.70       92.20      3.91 o 
  13   2   4      424.87      451.14     29.76 o 
  14   2   4        8.14       19.07    111.26 o 
  15   2   4      153.35      140.96     39.03 o 
 -15   3   4        0.21       40.71    105.58 o 
 -14   3   4        3.29       22.39     78.15 o 
 -13   3   4       12.10       81.03     77.08 o 
 -12   3   4      177.42      180.39     37.03 o 
 -11   3   4       28.76       37.18     27.11 o 
 -10   3   4       76.37       87.27     17.62 o 
  -9   3   4      789.91      988.99     53.62 o 
  -8   3   4     1242.57     1403.81     33.82 o 
  -7   3   4     3295.56     3054.23     48.53 o 
  -6   3   4     1094.63     1147.83     50.57 o 
  -5   3   4     2643.95     2506.60     98.94 o 
  -4   3   4     1196.93     1450.40    105.33 o 
  -3   3   4    14894.78    13657.98    513.75 o 
  -2   3   4     7233.94     6515.97     79.19 o 
  -1   3   4     5485.56     5302.33    268.38 o 
   0   3   4     4995.05     4923.88    221.28 o 
   1   3   4     1255.05     1301.06     57.44 o 
   2   3   4     1946.46     1779.19     33.60 o 
   3   3   4        4.47      115.39     56.40 o 
   4   3   4      302.27      317.22     21.88 o 
   5   3   4    10027.28     8923.27     97.40 o 
   6   3   4       20.40       85.10     23.35 o 
   7   3   4     1063.86     1008.70     44.06 o 
   8   3   4       16.24       68.72     43.79 o 
   9   3   4       14.13       30.10     14.58 o 
  10   3   4        5.97        8.94     26.93 o 
  11   3   4       12.16       20.08     37.19 o 
  12   3   4      168.65      171.44     55.79 o 
  13   3   4       58.89       60.16     30.28 o 
  14   3   4       41.91       88.94     70.49 o 
  15   3   4        7.94        8.68    161.85 o 
 -15   4   4        1.38       25.25     80.60 o 
 -14   4   4      440.78      401.68      3.85 o 
 -13   4   4      129.65      140.62     34.21 o 
 -12   4   4      985.22      934.47     54.15 o 
 -11   4   4       31.14       55.66     12.26 o 
 -10   4   4      214.87      320.20     40.29 o 
  -9   4   4       74.05      103.60     14.85 o 
  -8   4   4     1779.64     1716.54     64.47 o 
  -7   4   4      337.10      301.18     34.30 o 
  -6   4   4     2915.53     2578.99     28.00 o 
  -5   4   4      240.60      209.84     23.87 o 
  -4   4   4        0.82        0.30     15.08 o 
  -3   4   4       33.17      306.87     66.90 o 
  -2   4   4      971.60     1020.06     41.03 o 
  -1   4   4      464.43      437.27     33.79 o 
   1   4   4     1201.89     1360.23     39.99 o 
   2   4   4     1196.83     1124.94     52.60 o 
   3   4   4     2588.39     2317.42    133.74 o 
   4   4   4     1699.65     1537.47     65.85 o 
   5   4   4      174.06      268.13     38.74 o 
   6   4   4     1150.53     1180.41     31.07 o 
   7   4   4      168.52      170.36     31.86 o 
   8   4   4     1722.88     1607.13     32.73 o 
   9   4   4      117.36      150.44     23.08 o 
  10   4   4     1940.58     1971.66     38.04 o 
  11   4   4      282.74      280.43     17.17 o 
  12   4   4      324.03      310.61     15.36 o 
  13   4   4      110.00      112.39     37.32 o 
  14   4   4      460.22      432.18     70.30 o 
  15   4   4       17.96       36.45    190.92 o 
 -14   5   4        0.78        5.11     33.46 o 
 -13   5   4       83.53       84.71     59.19 o 
 -12   5   4      415.28      436.61     26.91 o 
 -11   5   4       41.12       61.17     19.90 o 
 -10   5   4     2590.78     2504.68     56.99 o 
  -9   5   4     1217.29     1298.29     30.07 o 
  -8   5   4      284.72      371.32     32.90 o 
  -7   5   4      112.51      207.69     44.25 o 
  -6   5   4     2000.79     1834.83    158.14 o 
  -5   5   4     7545.69     6844.50     52.09 o 
  -4   5   4     1512.03     1394.58     30.89 o 
  -3   5   4     2825.64     2426.36    105.07 o 
  -2   5   4     1085.82     1017.22     24.42 o 
  -1   5   4     4878.09     4300.48    102.84 o 
   0   5   4     4538.68     4816.00    135.93 o 
   1   5   4      928.23      809.43     68.60 o 
   2   5   4      287.34      253.71     25.23 o 
   3   5   4     4771.66     5317.51    128.50 o 
   4   5   4      490.14      583.15     33.00 o 
   5   5   4       49.53       89.40     25.14 o 
   6   5   4      897.02      777.16     10.64 o 
   7   5   4     1292.25     1283.91     94.78 o 
   8   5   4       73.34       83.49     14.86 o 
   9   5   4      352.42      413.52     43.94 o 
  10   5   4      500.74      511.61     59.97 o 
  11   5   4     1513.10     1460.90     26.93 o 
  12   5   4       15.73       77.42     92.69 o 
  13   5   4       27.16      114.55    126.27 o 
  14   5   4       11.30       31.68    160.55 o 
 -14   6   4       20.66       43.38     64.95 o 
 -13   6   4      497.34      495.36     43.61 o 
 -12   6   4      110.45      169.08     73.69 o 
 -11   6   4      675.49      664.42     17.82 o 
 -10   6   4      100.56      119.26     30.76 o 
  -9   6   4     2025.26     1840.04     15.07 o 
  -8   6   4      172.11      172.78     12.39 o 
  -7   6   4     1578.33     1613.30     67.74 o 
  -6   6   4     1578.08     1443.76     55.71 o 
  -5   6   4     3470.12     3124.33     41.01 o 
  -4   6   4      231.43      334.55     66.64 o 
  -3   6   4     3368.46     3232.11     51.28 o 
  -2   6   4      962.95      945.20     65.29 o 
  -1   6   4      358.62      409.90     46.39 o 
   0   6   4     2538.92     2620.27    110.70 o 
   1   6   4     3420.75     3504.64    206.14 o 
   2   6   4      460.43      419.01     39.60 o 
   3   6   4      453.69      484.62     23.57 o 
   4   6   4       17.74       45.33     22.33 o 
   5   6   4     4798.28     4917.41    126.52 o 
   6   6   4     1120.15     1164.15     48.55 o 
   7   6   4     4546.21     4350.03     56.70 o 
   8   6   4      436.20      420.74     22.27 o 
   9   6   4      840.11      912.59    113.85 o 
  10   6   4      182.41      213.67     58.98 o 
  11   6   4     1123.00     1083.12     39.88 o 
  12   6   4       23.57       26.82     22.52 o 
  13   6   4      575.47      565.40     34.71 o 
  14   6   4       99.56      200.90    100.67 o 
 -14   7   4       34.44       28.30     37.17 o 
 -13   7   4       94.37       98.31     33.45 o 
 -12   7   4       50.87       55.89     16.00 o 
 -11   7   4        4.97       22.33     69.01 o 
 -10   7   4       50.51       77.60     14.60 o 
  -9   7   4        3.14       69.53     51.68 o 
  -8   7   4     1583.08     1528.18     94.27 o 
  -7   7   4       60.56       66.41     11.05 o 
  -6   7   4       11.96       11.86     32.90 o 
  -5   7   4       14.43      157.64     40.48 o 
  -4   7   4     1969.99     1902.26     96.21 o 
  -3   7   4     3300.73     3225.50     70.14 o 
  -2   7   4     3083.06     3345.94    205.51 o 
  -1   7   4      428.12      403.29     33.58 o 
   0   7   4     7350.02     7293.19     55.08 o 
   1   7   4     4746.88     4504.73    286.79 o 
   2   7   4     6845.44     6024.46     41.38 o 
   3   7   4     1443.78     1415.84     44.58 o 
   4   7   4     2362.66     2035.63     27.52 o 
   5   7   4      258.38      360.57     28.09 o 
   6   7   4      141.56      131.67     15.79 o 
   7   7   4     2250.42     2270.13     69.42 o 
   8   7   4     1049.73     1011.22     47.89 o 
   9   7   4      203.18      225.50     24.99 o 
  10   7   4      202.19      210.10     26.47 o 
  11   7   4      479.61      492.87     60.74 o 
  12   7   4       98.49      102.51     21.96 o 
  13   7   4       50.36       72.03    150.14 o 
  14   7   4      212.99      227.81     73.33 o 
 -14   8   4      249.40      292.45     94.36 o 
 -13   8   4        5.04       32.95     96.49 o 
 -12   8   4      286.56      280.16     12.85 o 
 -11   8   4      544.34      529.51     16.03 o 
 -10   8   4     1042.09      995.80     35.03 o 
  -9   8   4       40.88       43.28     31.75 o 
  -8   8   4      532.33      476.57     81.93 o 
  -7   8   4        1.54       44.15     17.65 o 
  -6   8   4     2176.35     1991.14     74.93 o 
  -5   8   4       98.47      132.69     71.22 o 
  -4   8   4     1555.12     1418.38     52.20 o 
  -3   8   4     1939.40     1810.05     83.06 o 
  -2   8   4       42.46       48.44     17.33 o 
  -1   8   4      649.69      762.22    102.14 o 
   0   8   4      679.41      672.29     43.72 o 
   1   8   4     2217.91     2146.12     39.42 o 
   2   8   4     1436.22     1477.26     54.05 o 
   3   8   4       70.64       68.49      8.88 o 
   4   8   4       45.56      317.46     47.47 o 
   5   8   4     2463.07     2435.84     61.65 o 
   6   8   4     1574.25     1559.35     45.37 o 
   7   8   4       49.09      128.50     25.45 o 
   8   8   4     1830.67     1728.48     28.67 o 
   9   8   4      178.88      186.98      9.30 o 
  10   8   4      241.59      227.20     18.65 o 
  11   8   4        0.20       10.44     44.02 o 
  12   8   4      619.46      566.70    156.21 o 
  13   8   4        4.29       44.69     86.35 o 
 -13   9   4        1.20        0.43    147.53 o 
 -12   9   4       68.56      114.63     90.10 o 
 -11   9   4        3.50       22.85     21.77 o 
 -10   9   4      259.91      239.37     21.59 o 
  -9   9   4       97.03      155.27     76.78 o 
  -8   9   4      537.34      536.10     21.03 o 
  -7   9   4        8.43       13.38      8.88 o 
  -6   9   4       12.17       22.68     22.14 o 
  -5   9   4     1480.06     1684.33     52.71 o 
  -4   9   4      629.69      613.12     30.06 o 
  -3   9   4      891.71      962.08     75.38 o 
  -2   9   4      653.30      593.33     17.55 o 
  -1   9   4     2336.12     2227.63     18.76 o 
   0   9   4      394.25      374.52     97.31 o 
   1   9   4     4600.66     4319.14     50.09 o 
   2   9   4       18.37      113.87     33.79 o 
   3   9   4     1818.30     1770.05     26.81 o 
   4   9   4     3229.85     3254.02     38.70 o 
   5   9   4        4.73       57.59     13.55 o 
   6   9   4      152.66      215.37     25.23 o 
   7   9   4       92.70      145.71     27.69 o 
   8   9   4       83.31       81.52     24.39 o 
   9   9   4      477.27      494.12     19.00 o 
  10   9   4      487.30      458.49     12.07 o 
  11   9   4      214.16      246.41     20.73 o 
  12   9   4        2.46       13.89    150.14 o 
  13   9   4      133.09      130.61     27.34 o 
 -13  10   4      145.54      159.68    157.95 o 
 -12  10   4        9.24       20.13     93.33 o 
 -11  10   4      262.19      266.76     51.00 o 
 -10  10   4       36.69       93.72     25.03 o 
  -9  10   4        7.29       37.98     38.52 o 
  -8  10   4      643.91      642.89     26.22 o 
  -7  10   4      213.30      256.66     67.38 o 
  -6  10   4      376.62      541.41     37.90 o 
  -5  10   4      479.34      427.49     21.25 o 
  -4  10   4        0.36       33.62     22.67 o 
  -3  10   4       39.56       91.64     34.40 o 
  -2  10   4        0.73        5.34      9.11 o 
  -1  10   4      120.51      152.07     30.69 o 
   0  10   4     1061.50     1005.41     39.63 o 
   1  10   4      356.56      436.22     63.17 o 
   2  10   4      229.27      204.05     23.57 o 
   3  10   4      323.15      284.48      7.70 o 
   4  10   4     1121.47     1350.19     49.57 o 
   5  10   4     2001.94     1965.46     60.41 o 
   6  10   4       24.01       36.63     31.63 o 
   7  10   4      856.91      934.37     65.03 o 
   8  10   4       50.80       38.83      7.79 o 
   9  10   4     1587.75     1602.77     23.27 o 
  10  10   4       32.65       62.89     51.30 o 
  11  10   4      369.67      406.31     78.86 o 
  12  10   4       88.68      114.12    123.23 o 
  13  10   4      380.47      407.02     62.92 o 
 -12  11   4        6.60       75.41     51.23 o 
 -11  11   4      108.10      123.88    133.78 o 
 -10  11   4      251.79      286.60    107.05 o 
  -9  11   4       28.84       46.00     15.08 o 
  -8  11   4      279.53      319.79     80.44 o 
  -7  11   4      145.50      164.45     24.99 o 
  -6  11   4      130.37      155.91     43.78 o 
  -5  11   4     1439.13     1394.56     44.97 o 
  -4  11   4      385.80      452.91     32.72 o 
  -3  11   4      796.50      754.06     34.28 o 
  -2  11   4     1965.90     2093.98     62.60 o 
  -1  11   4      704.72      652.61     22.58 o 
   0  11   4      359.83      402.77     51.02 o 
   1  11   4      452.56      479.90     38.14 o 
   2  11   4     3040.61     3002.27     56.23 o 
   3  11   4     1021.69     1023.93     47.90 o 
   4  11   4     1332.91     1290.80     39.30 o 
   5  11   4      691.60      729.58     25.06 o 
   6  11   4      272.72      262.56     20.04 o 
   7  11   4      121.09      157.62     59.29 o 
   8  11   4       98.68      127.52     31.10 o 
   9  11   4      201.67      180.20     12.95 o 
  10  11   4        7.96       18.80      9.68 o 
  11  11   4      148.17      219.80     62.54 o 
  12  11   4      109.50      129.74    166.19 o 
 -11  12   4        0.18       40.85     42.00 o 
 -10  12   4       75.25      108.74     83.03 o 
  -9  12   4        7.12       28.73     41.15 o 
  -8  12   4        4.69        8.00     11.51 o 
  -7  12   4      321.39      371.69     37.92 o 
  -6  12   4      874.64      908.50     56.01 o 
  -5  12   4       13.29       14.47     16.23 o 
  -4  12   4       56.94      139.60     42.73 o 
  -3  12   4      279.29      390.13     85.34 o 
  -2  12   4      397.70      347.48     25.18 o 
  -1  12   4       85.31      170.30     58.00 o 
   0  12   4      237.67      236.94     43.76 o 
   1  12   4     2291.82     2249.80     80.06 o 
   2  12   4     1284.91     1340.65     52.28 o 
   3  12   4      123.86      107.53     27.46 o 
   4  12   4      794.75      702.87     18.75 o 
   5  12   4      114.09      134.24     36.72 o 
   6  12   4      126.54      107.44     21.40 o 
   7  12   4      136.51      150.69      4.32 o 
   8  12   4      533.29      508.70     35.68 o 
   9  12   4       66.86      107.50     40.42 o 
  10  12   4     1162.07     1178.41     58.13 o 
  11  12   4        0.79       32.54    164.89 o 
 -11  13   4        0.42        0.00     39.89 o 
 -10  13   4      302.09      338.12     81.47 o 
  -9  13   4      114.68      105.57     33.05 o 
  -8  13   4      552.91      569.54     49.17 o 
  -7  13   4      374.09      442.47     57.60 o 
  -6  13   4        5.08       19.20     21.67 o 
  -5  13   4     1004.34     1000.67     83.85 o 
  -4  13   4     2570.28     2584.19     63.67 o 
  -3  13   4      371.04      562.94    150.79 o 
  -2  13   4      842.09      822.36    104.84 o 
  -1  13   4      625.61      586.84     34.90 o 
   0  13   4       91.25      159.46    122.55 o 
   1  13   4      553.37      586.17     67.34 o 
   2  13   4       28.30       61.23     84.32 o 
   3  13   4        6.11       30.33     11.99 o 
   4  13   4       71.74       68.61     29.28 o 
   5  13   4      499.25      485.77     28.37 o 
   6  13   4       51.78       67.82      9.98 o 
   7  13   4       15.10       32.61     18.77 o 
   8  13   4       63.53       87.68     44.09 o 
   9  13   4        8.93       69.94     45.64 o 
  10  13   4      134.94      135.14     44.63 o 
  11  13   4       29.93      184.85    191.79 o 
 -10  14   4      120.57      121.37     34.84 o 
  -9  14   4      292.30      338.62     67.04 o 
  -8  14   4       51.07       83.32     62.18 o 
  -7  14   4        3.12       34.81     26.98 o 
  -6  14   4      148.68      193.76     76.86 o 
  -5  14   4      442.12      408.85     34.85 o 
  -4  14   4      421.16      409.59     26.94 o 
  -3  14   4      145.94      179.65     22.59 o 
  -2  14   4      134.99      119.95     18.66 o 
  -1  14   4        2.12       67.51     51.34 o 
   0  14   4        0.32        2.03      3.01 o 
   1  14   4      468.51      525.86     57.31 o 
   2  14   4       41.53       67.25     56.14 o 
   3  14   4      146.61      166.99     33.54 o 
   4  14   4       37.15       26.16     54.43 o 
   5  14   4       93.49      107.86     29.09 o 
   6  14   4      354.82      345.66      9.67 o 
   7  14   4       56.86       88.33     32.47 o 
   8  14   4       37.72      118.79     50.38 o 
   9  14   4      103.26      117.35     31.29 o 
  10  14   4        9.74       35.48     17.45 o 
  -9  15   4      116.34      127.14    163.59 o 
  -8  15   4      123.05      122.97     56.10 o 
  -7  15   4       25.83       53.16     69.88 o 
  -6  15   4      141.51      184.69    101.29 o 
  -5  15   4      199.00      180.33      9.04 o 
  -4  15   4      744.62      755.67     42.47 o 
  -3  15   4      176.85      167.32     35.27 o 
  -2  15   4      555.28      595.37     61.32 o 
  -1  15   4       10.44       36.09     22.77 o 
   0  15   4      729.11      781.11     95.66 o 
   1  15   4      220.06      244.16     49.03 o 
   2  15   4      412.73      472.20     75.89 o 
   3  15   4       16.92      113.58     63.98 o 
   4  15   4        1.42       67.72     39.27 o 
   5  15   4       14.14       14.67      7.59 o 
   6  15   4        4.37        2.19      5.12 o 
   7  15   4        2.96       39.66     16.11 o 
   8  15   4       33.08       68.05     38.25 o 
   9  15   4        0.85       45.42     47.09 o 
  -7  16   4       64.99       96.04     83.07 o 
  -6  16   4       27.96       49.62     30.03 o 
  -5  16   4       39.92       82.55     57.55 o 
  -4  16   4      279.12      275.82     12.68 o 
  -3  16   4       14.87       71.72     32.68 o 
  -2  16   4       36.18       35.29     45.37 o 
  -1  16   4       18.05       30.70     59.34 o 
   0  16   4      153.98      132.52    104.70 o 
   1  16   4        0.01        0.00     24.11 o 
   2  16   4       16.01       21.40      3.69 o 
   3  16   4       10.64       11.71     23.02 o 
   4  16   4       68.82       84.44     44.23 o 
   5  16   4       56.69       57.55     12.73 o 
   6  16   4      367.78      359.29     55.45 o 
   7  16   4       39.09       52.48     13.08 o 
  -6  17   4       57.86      107.38     40.05 o 
  -5  17   4      102.70      176.49     76.92 o 
  -4  17   4      134.36      138.48     64.87 o 
  -3  17   4       43.74      111.85     66.20 o 
  -2  17   4        5.43       23.43     10.33 o 
  -1  17   4      126.79      152.88     32.15 o 
   0  17   4       14.61       25.33     34.63 o 
   1  17   4      161.59      193.39     47.79 o 
   2  17   4      164.49      189.69     95.60 o 
   3  17   4       38.26       76.52     41.18 o 
   4  17   4       84.74       66.79     20.83 o 
   5  17   4        5.17       95.96     61.91 o 
   6  17   4        6.34      123.15     84.17 o 
  -3  18   4        0.46        2.10      5.50 o 
  -2  18   4       94.50      181.49     75.80 o 
  -1  18   4       33.35      114.88     35.70 o 
   0  18   4       44.79      159.68    172.27 o 
   1  18   4       70.74       98.70     48.60 o 
   2  18   4       21.33       45.68     54.66 o 
   3  18   4      143.82      206.70     62.69 o 
 -15   0   5        1.49       13.02    137.99 o 
 -13   0   5        0.29       11.28    189.62 o 
 -11   0   5      110.11      113.25     72.03 o 
  -9   0   5     1055.34     1138.27     11.06 o 
  -7   0   5     8388.67     7806.67    602.28 o 
  -5   0   5      342.60      686.90    186.59 o 
  -3   0   5      523.36      726.82    134.52 o 
  -1   0   5     1923.74     2176.11     68.99 o 
   1   0   5     1014.03      901.25     55.11 o 
   3   0   5     7668.55     7044.63    247.33 o 
   5   0   5     1648.55     2364.41    108.41 o 
   7   0   5     7259.94     7677.48    103.88 o 
   9   0   5      309.28      356.42     45.85 o 
  11   0   5      831.15      952.95    143.07 o 
  13   0   5      145.21      168.58     46.21 o 
  15   0   5       21.35       70.73     43.83 o 
 -15   1   5       98.81      116.60     49.92 o 
 -14   1   5      134.89      137.80    113.22 o 
 -13   1   5      353.76      397.99     81.88 o 
 -12   1   5       62.49       92.50     72.56 o 
 -11   1   5       80.20      136.96     32.05 o 
 -10   1   5     1051.24      998.19     22.19 o 
  -9   1   5      978.57     1020.26     38.99 o 
  -8   1   5      653.42      752.54     77.72 o 
  -7   1   5      255.15      259.71     37.40 o 
  -6   1   5        5.12      286.98     72.80 o 
  -5   1   5     4258.25     3923.27     70.30 o 
  -4   1   5     4392.18     4135.36    277.86 o 
  -3   1   5      609.99      771.99     65.14 o 
  -2   1   5       60.48      225.80     74.04 o 
  -1   1   5    14913.83    13521.24    421.99 o 
   1   1   5     2431.05     2872.47    115.42 o 
   2   1   5      275.79      283.78     92.42 o 
   3   1   5      537.61      593.98     86.57 o 
   4   1   5     1852.98     1885.20    116.53 o 
   5   1   5      544.57      632.61     41.16 o 
   6   1   5     1747.79     1739.35     66.14 o 
   7   1   5       72.74       74.50    103.31 o 
   8   1   5     1703.45     1767.10     28.52 o 
   9   1   5       75.79      125.06     21.31 o 
  10   1   5      779.20      753.96     11.93 o 
  11   1   5       75.79       89.55     21.68 o 
  12   1   5      296.22      307.50     19.17 o 
  13   1   5      281.33      273.46     18.33 o 
  14   1   5      163.79      153.27     50.77 o 
  15   1   5       33.49       42.79     44.19 o 
 -15   2   5       38.04       79.09    125.97 o 
 -14   2   5      149.24      141.95      7.81 o 
 -13   2   5        0.21       37.19     76.69 o 
 -12   2   5        2.20       29.60     27.53 o 
 -11   2   5        0.97        2.26     29.13 o 
 -10   2   5      330.58      309.60     12.84 o 
  -9   2   5      335.24      376.55     20.88 o 
  -8   2   5      127.71      178.91     31.39 o 
  -7   2   5      193.36      194.41    109.54 o 
  -6   2   5      706.08      597.24     37.70 o 
  -5   2   5     2418.32     2632.80    149.27 o 
  -4   2   5      480.76      620.96     41.27 o 
  -3   2   5     1414.59     1329.42     28.03 o 
  -2   2   5      205.28      447.36     58.38 o 
  -1   2   5       49.40      181.72    132.35 o 
   0   2   5    65788.05    60770.51     94.59 o 
   1   2   5       64.52      187.87     28.56 o 
   2   2   5     3751.15     3961.28    192.23 o 
   3   2   5     3644.26     3301.19     31.01 o 
   4   2   5     3772.84     3607.15     40.90 o 
   5   2   5    10307.44     9994.11    176.29 o 
   6   2   5     4922.06     4956.91     96.86 o 
   7   2   5      185.69      175.78     28.55 o 
   8   2   5      487.23      622.11     48.17 o 
   9   2   5       65.39       92.15     37.01 o 
  10   2   5       46.49       51.70     34.51 o 
  11   2   5     1030.81     1017.08     41.15 o 
  12   2   5       33.08       31.72     10.57 o 
  13   2   5       82.76       81.82      6.83 o 
  14   2   5       41.03       46.43    191.36 o 
  15   2   5        0.08       67.69    114.12 o 
 -15   3   5        5.03       19.30     87.98 o 
 -14   3   5       71.89      192.23    135.38 o 
 -13   3   5       21.06       34.12     93.50 o 
 -12   3   5        1.01       29.11     35.42 o 
 -11   3   5       53.52       65.53     27.58 o 
 -10   3   5      367.14      396.53     44.79 o 
  -9   3   5     1315.87     1275.28     86.33 o 
  -8   3   5     1493.23     1556.82     34.67 o 
  -7   3   5     1147.66     1112.80     41.97 o 
  -6   3   5     2071.41     1859.90     65.54 o 
  -5   3   5     7731.13     7515.71    124.32 o 
  -4   3   5       34.06       50.67     74.19 o 
  -3   3   5     1155.63     1167.96     91.77 o 
  -2   3   5      496.86      441.89     10.63 o 
  -1   3   5     3417.87     3181.51     80.99 o 
   0   3   5       50.79       84.96    168.79 o 
   1   3   5     3465.82     3341.06    230.85 o 
   2   3   5     2392.79     2588.31     63.90 o 
   3   3   5        0.33       40.62     23.08 o 
   4   3   5      755.43      734.52    101.87 o 
   5   3   5     1617.34     1480.19     36.00 o 
   6   3   5     2944.66     3003.11     67.58 o 
   7   3   5      122.28      112.15     16.03 o 
   8   3   5       80.73       84.29      6.83 o 
   9   3   5      576.16      523.64     18.62 o 
  10   3   5      525.16      466.36     50.69 o 
  11   3   5      856.93      866.70     42.05 o 
  12   3   5      128.79      131.85     21.18 o 
  13   3   5      669.28      670.13     45.36 o 
  14   3   5       84.31      100.24     74.20 o 
  15   3   5      163.30      203.51    170.10 o 
 -15   4   5       11.00       24.21     37.64 o 
 -14   4   5        2.83        0.00      5.53 o 
 -13   4   5       97.52      173.36     95.49 o 
 -12   4   5        0.09        1.14     16.84 o 
 -11   4   5      183.80      173.94     11.42 o 
 -10   4   5       68.98       59.08     17.11 o 
  -9   4   5       76.35       84.87     17.79 o 
  -8   4   5      198.26      254.88     21.28 o 
  -7   4   5      270.35      509.23     55.97 o 
  -6   4   5      777.17      854.61     15.75 o 
  -5   4   5      991.33      930.21     29.99 o 
  -4   4   5      567.17      492.24     44.69 o 
  -3   4   5     5123.52     5297.61    196.60 o 
  -2   4   5      159.44      203.57     55.87 o 
  -1   4   5      365.93      485.08     40.34 o 
   0   4   5     2373.50     2656.07    236.47 o 
   1   4   5    11919.93    11370.16     69.20 o 
   2   4   5        2.66       59.62     28.36 o 
   3   4   5      122.83      188.25     34.10 o 
   4   4   5      931.37      955.31     15.29 o 
   5   4   5      108.87      165.25     44.49 o 
   6   4   5       93.54      136.96     24.86 o 
   7   4   5      573.25      852.33     60.04 o 
   8   4   5      319.82      365.91     20.88 o 
   9   4   5      583.10      659.39     42.68 o 
  10   4   5       21.67       38.76     41.74 o 
  11   4   5      305.49      372.24     82.52 o 
  12   4   5        0.14        0.24     43.95 o 
  13   4   5        0.06        0.00     76.37 o 
  14   4   5       47.58       75.94     98.07 o 
 -14   5   5      183.79      231.98     52.29 o 
 -13   5   5      607.16      634.13     67.42 o 
 -12   5   5      398.25      389.50     16.27 o 
 -11   5   5      112.14      128.52     65.06 o 
 -10   5   5       89.89       85.89     18.92 o 
  -9   5   5     2149.61     2208.65     52.43 o 
  -8   5   5     2040.43     2037.53     46.25 o 
  -7   5   5       43.28       64.18     24.88 o 
  -6   5   5     2152.90     2101.54     98.50 o 
  -5   5   5     1041.54     1038.28     32.65 o 
  -4   5   5      308.29      281.19      9.20 o 
  -3   5   5      663.83      626.64     33.78 o 
  -2   5   5      425.84      505.33     79.00 o 
  -1   5   5      541.53      740.79     68.20 o 
   0   5   5      193.91      329.55     62.03 o 
   1   5   5     1771.17     1685.50     60.33 o 
   2   5   5      950.01      874.09     43.83 o 
   3   5   5      834.63      724.17     39.33 o 
   4   5   5       85.19      200.75     81.38 o 
   5   5   5      834.64      748.71     54.63 o 
   6   5   5       93.13      103.21      6.24 o 
   7   5   5      215.44      183.78     20.29 o 
   8   5   5      407.34      357.35     29.91 o 
   9   5   5      649.01      636.40     41.52 o 
  10   5   5      142.91      194.00     49.40 o 
  11   5   5      131.03      123.35     49.88 o 
  12   5   5      643.76      622.24     21.68 o 
  13   5   5      239.52      313.29     92.42 o 
  14   5   5      277.48      282.48     53.37 o 
 -14   6   5       38.97       42.67     82.00 o 
 -13   6   5       42.56       73.71     44.91 o 
 -12   6   5       57.92       76.70     28.32 o 
 -11   6   5      205.92      242.37     59.49 o 
 -10   6   5      274.27      265.52     22.75 o 
  -9   6   5        0.26       24.32     33.73 o 
  -8   6   5     1203.47     1233.30     84.20 o 
  -7   6   5       18.50       38.47     25.25 o 
  -6   6   5     2270.40     2254.48     29.75 o 
  -5   6   5      961.02     1004.81     96.93 o 
  -4   6   5     2964.66     3431.58    182.12 o 
  -3   6   5       93.75      143.47     36.34 o 
  -2   6   5     2180.14     2072.76     36.22 o 
  -1   6   5     2985.05     2967.61     52.56 o 
   0   6   5        8.44       81.03     32.71 o 
   1   6   5     2327.47     2458.33    372.67 o 
   2   6   5     2677.86     2445.36     53.74 o 
   3   6   5     1065.24     1091.38     37.12 o 
   4   6   5     1483.54     1258.27     23.85 o 
   5   6   5       69.77      103.20     18.49 o 
   6   6   5      206.27      441.89     37.51 o 
   7   6   5       13.02       18.38      7.95 o 
   8   6   5     1322.04     1184.72     40.85 o 
   9   6   5      165.72      148.67     39.19 o 
  10   6   5       35.82       46.15     14.90 o 
  11   6   5       30.74       29.85     15.98 o 
  12   6   5       67.15       92.82     18.72 o 
  13   6   5        3.89       59.01     75.94 o 
  14   6   5        6.43       35.58    177.91 o 
 -14   7   5      193.83      233.20     72.49 o 
 -13   7   5      254.60      289.04     75.52 o 
 -12   7   5        9.15       40.22     39.67 o 
 -11   7   5      533.21      516.41     34.82 o 
 -10   7   5     1145.69     1171.04     34.66 o 
  -9   7   5       54.07      150.54     41.04 o 
  -8   7   5       53.18       52.43     39.43 o 
  -7   7   5      695.75      823.51     81.57 o 
  -6   7   5      840.10      836.99     67.97 o 
  -5   7   5     1203.30     1394.80     47.68 o 
  -4   7   5       84.44      194.90     89.04 o 
  -3   7   5      429.24      432.47     21.62 o 
  -2   7   5     1243.09     1180.78    133.45 o 
  -1   7   5      306.95      379.51     75.84 o 
   0   7   5      890.46      988.23     43.25 o 
   1   7   5      188.39      230.84     33.02 o 
   2   7   5     2197.96     1981.62     54.79 o 
   3   7   5      130.59       90.40     18.97 o 
   4   7   5       18.44       20.69     13.32 o 
   5   7   5     1940.27     1889.72     71.74 o 
   6   7   5     1027.37     1153.76     48.75 o 
   7   7   5     1305.81     1441.31     44.79 o 
   8   7   5       15.95       68.92     16.44 o 
   9   7   5      255.93      277.77     22.17 o 
  10   7   5      313.15      306.04     51.21 o 
  11   7   5      154.54      189.12     69.02 o 
  12   7   5      415.61      396.09     11.88 o 
  13   7   5      367.20      355.38     72.90 o 
  14   7   5       45.37       42.09     39.92 o 
 -13   8   5       12.80       20.86     41.73 o 
 -12   8   5      161.45      173.82     50.55 o 
 -11   8   5      406.69      395.52     27.84 o 
 -10   8   5        4.79       12.62     12.49 o 
  -9   8   5      281.35      346.07     57.91 o 
  -8   8   5      215.54      207.18     14.95 o 
  -7   8   5     1110.66     1063.53     53.68 o 
  -6   8   5        0.42        1.87      9.61 o 
  -5   8   5      516.82      472.63      7.98 o 
  -4   8   5        1.02       13.04     11.36 o 
  -3   8   5      536.33      747.44     66.22 o 
  -2   8   5      808.58      747.44     44.71 o 
  -1   8   5     5764.52     5758.10    155.05 o 
   0   8   5      840.74      834.48     38.29 o 
   1   8   5      685.11      751.58     46.72 o 
   2   8   5      470.91      616.38     57.60 o 
   3   8   5     3503.97     3076.90     51.56 o 
   4   8   5       45.08       71.54     12.82 o 
   5   8   5     3286.12     2853.99     20.08 o 
   6   8   5       29.83      110.39     41.28 o 
   7   8   5      131.07      125.17     13.85 o 
   8   8   5      333.37      377.58     21.27 o 
   9   8   5      845.82      808.49     16.55 o 
  10   8   5      210.96      217.89     35.31 o 
  11   8   5       91.18       99.89     79.87 o 
  12   8   5        0.44        7.81    122.37 o 
  13   8   5        2.62       10.85     40.79 o 
 -13   9   5       61.38       57.71      2.60 o 
 -12   9   5      201.89      193.33     10.96 o 
 -11   9   5      522.58      541.15     36.04 o 
 -10   9   5        4.05        8.44      9.61 o 
  -9   9   5        0.85        0.00     24.20 o 
  -8   9   5      435.13      421.10      9.01 o 
  -7   9   5       87.69       97.81      7.97 o 
  -6   9   5      948.70     1168.23     69.27 o 
  -5   9   5      914.57     1221.93     64.58 o 
  -4   9   5     1332.65     1377.70    114.96 o 
  -3   9   5        0.51       20.48     25.84 o 
  -2   9   5      606.85      576.49     32.81 o 
  -1   9   5     1182.99     1278.14     24.32 o 
   0   9   5      345.97      373.20     24.12 o 
   1   9   5       21.20       81.09     16.44 o 
   2   9   5       15.22      143.47     57.35 o 
   3   9   5       75.45       89.19     12.33 o 
   4   9   5     1653.96     1517.93     24.63 o 
   5   9   5       89.85       95.10     19.14 o 
   6   9   5     1147.18     1095.64     50.01 o 
   7   9   5       39.15       71.94     29.62 o 
   8   9   5     1362.93     1307.32     27.93 o 
   9   9   5      969.21      907.74     56.48 o 
  10   9   5      576.13      543.26     51.31 o 
  11   9   5        7.17       11.27     41.96 o 
  12   9   5      306.74      282.48     67.69 o 
  13   9   5      308.28      320.67     26.47 o 
 -12  10   5        3.33       41.05     19.32 o 
 -11  10   5       73.90      139.46     76.37 o 
 -10  10   5       38.57       57.37     70.40 o 
  -9  10   5       18.35       38.17     25.30 o 
  -8  10   5        9.34       32.02     13.95 o 
  -7  10   5      392.04      392.93     25.69 o 
  -6  10   5        5.09       18.39     20.07 o 
  -5  10   5      388.74      357.69     26.25 o 
  -4  10   5      204.88      245.11     24.58 o 
  -3  10   5     1338.68     1128.86    131.21 o 
  -2  10   5     1682.62     1629.94     80.88 o 
  -1  10   5      181.54      315.65     80.46 o 
   0  10   5     5338.54     5299.15    142.42 o 
   1  10   5      235.32      283.80     34.01 o 
   2  10   5     6456.81     5877.96     37.21 o 
   3  10   5      129.33      114.41      8.58 o 
   4  10   5     5782.34     5373.56     46.02 o 
   5  10   5        2.00       22.63     17.58 o 
   6  10   5     1883.52     1775.39     63.45 o 
   7  10   5      202.01      175.74     14.66 o 
   8  10   5     1297.28     1191.92     32.90 o 
   9  10   5        0.20        0.00     38.41 o 
  10  10   5      406.85      396.77     20.21 o 
  11  10   5      468.60      499.88     11.66 o 
  12  10   5        0.45        2.60     89.82 o 
 -12  11   5       36.86       59.30     23.43 o 
 -11  11   5      651.45      641.12    128.00 o 
 -10  11   5      606.68      613.61     46.04 o 
  -9  11   5      408.86      358.06     47.30 o 
  -8  11   5       12.09       59.44     65.69 o 
  -7  11   5      937.69     1130.09     93.11 o 
  -6  11   5      236.86      241.99     19.26 o 
  -5  11   5     2427.60     2470.03     52.33 o 
  -4  11   5      151.91      214.49     51.39 o 
  -3  11   5      159.69      170.14     32.82 o 
  -2  11   5      282.62      296.83     21.71 o 
  -1  11   5     1027.49     1180.62    114.51 o 
   0  11   5        6.41        9.50     21.18 o 
   1  11   5        1.79       20.81     13.40 o 
   2  11   5      250.18      259.62     36.62 o 
   3  11   5        0.16       24.86     31.80 o 
   4  11   5       74.76       67.41     28.23 o 
   5  11   5      808.67      838.30     35.74 o 
   6  11   5       47.28       83.50     32.07 o 
   7  11   5      500.45      487.19     25.94 o 
   8  11   5      127.11      164.39     19.24 o 
   9  11   5      421.41      408.52     24.18 o 
  10  11   5      201.27      197.82     46.71 o 
  11  11   5      973.51      998.18    111.86 o 
  12  11   5      154.28      169.23     42.96 o 
 -11  12   5       20.27       50.55     30.16 o 
 -10  12   5       25.01       60.60     15.19 o 
  -9  12   5      157.89      162.66    122.79 o 
  -8  12   5      490.24      520.95     30.17 o 
  -7  12   5       69.44      129.48     75.99 o 
  -6  12   5      319.64      338.06     33.79 o 
  -5  12   5     2341.31     2329.49    102.33 o 
  -4  12   5       18.09       76.81     37.47 o 
  -3  12   5      311.34      343.26     68.99 o 
  -2  12   5      111.55      118.08     54.09 o 
  -1  12   5     1824.30     1850.50     80.87 o 
   0  12   5      205.99      218.89     31.93 o 
   1  12   5     2061.75     2078.90     20.61 o 
   2  12   5        2.19        2.74     10.63 o 
   3  12   5     2215.99     2086.91     19.74 o 
   4  12   5      225.00      220.95     26.24 o 
   5  12   5      623.01      597.43     23.23 o 
   6  12   5      657.07      630.02     29.91 o 
   7  12   5      554.87      481.55      7.52 o 
   8  12   5      148.95      165.37     66.98 o 
   9  12   5      602.84      602.07     67.17 o 
  10  12   5        1.38       12.42     63.41 o 
  11  12   5        1.28        0.00      7.81 o 
 -10  13   5      339.51      384.06     81.27 o 
  -9  13   5       60.24      153.18     57.37 o 
  -8  13   5      556.15      597.03     35.58 o 
  -7  13   5       46.07       98.43     38.28 o 
  -6  13   5      886.85      863.53    216.74 o 
  -5  13   5      131.90      144.99     33.53 o 
  -4  13   5      172.22      260.99     92.32 o 
  -3  13   5      749.53      775.98     79.84 o 
  -2  13   5       30.82      123.44    106.56 o 
  -1  13   5        3.01       59.64     57.80 o 
   0  13   5        1.94       23.42     50.99 o 
   1  13   5      633.79      743.51     66.67 o 
   2  13   5        0.66        0.00     12.45 o 
   3  13   5        1.89        6.20     11.64 o 
   4  13   5        0.43        7.28     15.67 o 
   5  13   5      293.00      340.51     53.02 o 
   6  13   5      194.69      167.08     35.19 o 
   7  13   5      279.07      261.79     18.06 o 
   8  13   5        1.82       42.40     90.03 o 
   9  13   5       35.18       53.51    102.50 o 
  10  13   5      267.62      321.45    122.08 o 
  -9  14   5      330.07      359.35     27.05 o 
  -8  14   5      317.21      342.30     61.20 o 
  -7  14   5       56.82      116.94    117.16 o 
  -6  14   5      104.18      141.99     49.87 o 
  -5  14   5      299.13      377.12     88.81 o 
  -4  14   5     1366.02     1363.27     59.35 o 
  -3  14   5       73.49       60.45     34.00 o 
  -2  14   5      609.91      612.88     55.02 o 
  -1  14   5      849.70      820.05     59.61 o 
   0  14   5       28.02       95.69     72.63 o 
   1  14   5      508.70      491.98     14.75 o 
   2  14   5      252.39      281.43    108.94 o 
   3  14   5        0.62       17.82     43.39 o 
   4  14   5      672.35      599.52     46.27 o 
   5  14   5      480.15      497.41     30.99 o 
   6  14   5      112.60      189.25     56.93 o 
   7  14   5        1.09       32.92     21.19 o 
   8  14   5      101.54      105.88     71.73 o 
   9  14   5       40.71       47.21     31.92 o 
  -8  15   5       17.68       61.61     42.31 o 
  -7  15   5      202.83      208.30     12.96 o 
  -6  15   5       29.78       42.29     37.36 o 
  -5  15   5      645.34      660.53     40.99 o 
  -4  15   5       25.02       44.14     19.19 o 
  -3  15   5      362.73      369.77     60.10 o 
  -2  15   5        1.85       33.84     94.27 o 
  -1  15   5        6.67       30.15     61.80 o 
   0  15   5        8.67        9.93      9.55 o 
   1  15   5        5.32      156.19    132.19 o 
   2  15   5       90.53       81.58     48.60 o 
   3  15   5       30.97       90.07     58.18 o 
   4  15   5       84.61      118.23     34.93 o 
   5  15   5      307.24      325.67     50.42 o 
   6  15   5      100.06       97.81      6.49 o 
   7  15   5      282.85      380.80     81.15 o 
   8  15   5       11.70       65.94     20.43 o 
  -7  16   5       96.12      102.94     40.83 o 
  -6  16   5       35.97       33.91     12.67 o 
  -5  16   5      303.98      309.93     52.72 o 
  -4  16   5       48.10       83.95     42.17 o 
  -3  16   5      263.89      295.38     63.02 o 
  -2  16   5       15.16      104.25     84.71 o 
  -1  16   5       48.80      125.91     73.34 o 
   0  16   5        2.67       66.92     35.09 o 
   1  16   5      560.25      595.55     37.12 o 
   2  16   5       48.83      147.27     93.10 o 
   3  16   5      407.95      415.54     96.70 o 
   4  16   5        0.46        1.19     25.77 o 
   5  16   5      400.12      415.48    121.03 o 
   6  16   5       81.08       74.03     55.46 o 
   7  16   5       47.16       89.77     34.48 o 
  -5  17   5      228.96      248.14     24.66 o 
  -4  17   5       22.48       66.92     32.25 o 
  -3  17   5      109.19      112.61      8.44 o 
  -2  17   5       25.50       52.77     24.10 o 
  -1  17   5      301.09      297.34      7.78 o 
   0  17   5       49.62       77.96     41.64 o 
   1  17   5       44.45       52.06    126.22 o 
   2  17   5       67.75       72.82     39.92 o 
   3  17   5       68.48      162.51     74.63 o 
   4  17   5       15.78       47.65     52.10 o 
   5  17   5       78.04       72.16     94.97 o 
  -2  18   5       58.52       87.08     51.28 o 
  -1  18   5       75.39       93.59     39.49 o 
   0  18   5      225.24      230.77     35.38 o 
   1  18   5       10.90       50.86     14.86 o 
   2  18   5       41.10      141.95     61.15 o 
 -14   0   6      274.49      358.85    100.67 o 
 -12   0   6        2.37        3.47     13.45 o 
 -10   0   6      861.00      832.83    133.00 o 
  -8   0   6     1156.68     1393.30     89.33 o 
  -6   0   6     6538.29     7348.44    172.70 o 
  -4   0   6     1609.70     1922.70    170.53 o 
  -2   0   6      258.74      630.49    145.36 o 
   0   0   6      395.29      404.85     67.69 o 
   2   0   6       49.19       98.07     68.56 o 
   4   0   6    14542.44    13078.55     90.91 o 
   6   0   6     9973.65     9336.78    103.11 o 
   8   0   6     1793.73     1731.50     65.45 o 
  10   0   6      341.11      331.49     83.92 o 
  12   0   6     1214.20     1211.47     32.94 o 
 -15   1   6       38.71       34.76     59.55 o 
 -14   1   6      281.42      285.46    108.62 o 
 -13   1   6       56.43       55.96     91.17 o 
 -12   1   6        3.13       70.22     86.54 o 
 -11   1   6      115.52      123.45      8.54 o 
 -10   1   6      208.54      223.69     34.43 o 
  -9   1   6      467.73      437.16     24.12 o 
  -8   1   6       62.11       63.43     37.09 o 
  -7   1   6       92.13      111.95     65.94 o 
  -6   1   6      251.25      225.19     21.38 o 
  -5   1   6     1269.39     1262.71     60.55 o 
  -4   1   6     2688.59     2462.69     52.32 o 
  -3   1   6     1948.58     2118.12     67.47 o 
  -2   1   6     1733.09     1698.44    233.89 o 
  -1   1   6     6073.02     5830.01     77.72 o 
   1   1   6       30.28      134.52     97.63 o 
   2   1   6     5171.76     4858.60     39.92 o 
   3   1   6     2680.98     3512.29    106.45 o 
   4   1   6       66.83       39.80    167.86 o 
   5   1   6    18920.48    17114.47    276.91 o 
   6   1   6     4921.60     4793.01     63.90 o 
   7   1   6      812.73      849.06     23.73 o 
   8   1   6     1629.12     1526.37     60.36 o 
   9   1   6     2057.96     1957.40    137.94 o 
  10   1   6       23.11       45.13     15.32 o 
  11   1   6        0.69       18.05      6.37 o 
  12   1   6      171.64      180.88     26.88 o 
  13   1   6        1.20       15.44     22.97 o 
  14   1   6      187.80      191.79    100.67 o 
  15   1   6        0.01       93.73    126.70 o 
 -15   2   6       63.30       59.70     22.68 o 
 -14   2   6        1.98        0.00     10.78 o 
 -13   2   6      348.27      390.46    104.71 o 
 -12   2   6        3.60       58.10     83.55 o 
 -11   2   6       36.11       51.75    103.56 o 
 -10   2   6      759.87      717.55     27.08 o 
  -9   2   6     1414.72     1311.97     36.48 o 
  -8   2   6       11.70       75.53     53.16 o 
  -7   2   6     2029.59     2033.51     74.73 o 
  -6   2   6     2934.51     3095.19     69.64 o 
  -5   2   6     5924.94     6247.51     94.49 o 
  -4   2   6     1043.45     1109.02     32.44 o 
  -3   2   6     3350.11     3238.74    471.89 o 
  -2   2   6      148.30      228.45    120.42 o 
  -1   2   6     5423.71     5240.35    128.22 o 
   0   2   6    16023.44    16859.20    163.37 o 
   1   2   6        4.39       96.90    102.62 o 
   2   2   6       37.06       50.02      9.55 o 
   3   2   6      130.39      130.00     19.17 o 
   4   2   6      897.82      934.10    136.25 o 
   5   2   6     1614.36     1764.39     49.36 o 
   6   2   6      340.33      371.62     81.37 o 
   7   2   6      955.64     1073.15     33.39 o 
   8   2   6      105.63      165.45     36.56 o 
   9   2   6     2366.15     2257.35    192.44 o 
  10   2   6     1199.02     1167.52     35.22 o 
  11   2   6       30.38       68.05     38.13 o 
  12   2   6        1.45       18.49     23.44 o 
  13   2   6      648.17      689.06     86.06 o 
  14   2   6        1.25        4.77     23.43 o 
  15   2   6      161.31      236.92     82.44 o 
 -14   3   6       66.58       58.94      9.98 o 
 -13   3   6       44.19       59.53     33.52 o 
 -12   3   6       76.32       76.93     18.48 o 
 -11   3   6      215.62      216.08     19.10 o 
 -10   3   6       17.89       35.20     51.28 o 
  -9   3   6      188.16      209.46     50.52 o 
  -8   3   6       12.53       65.63     42.70 o 
  -7   3   6      314.33      309.45     19.46 o 
  -6   3   6     1280.87     1374.41     65.64 o 
  -5   3   6      843.93     1023.66     82.82 o 
  -4   3   6      602.80      617.60     51.42 o 
  -3   3   6     2837.74     2991.34     75.74 o 
  -2   3   6       42.76      138.71     78.89 o 
  -1   3   6     7716.27     7758.35    129.57 o 
   0   3   6      610.71      774.60     98.93 o 
   1   3   6     2548.06     3045.73    233.02 o 
   2   3   6      109.90      187.04     73.39 o 
   3   3   6      600.92      608.73    101.27 o 
   4   3   6      993.48     1005.30    101.99 o 
   5   3   6     2593.46     2530.21    112.79 o 
   6   3   6     1014.17     1058.49     59.66 o 
   7   3   6      699.87      667.98     49.46 o 
   8   3   6      910.36     1036.03     37.24 o 
   9   3   6        3.36       25.53     25.34 o 
  10   3   6       54.30       81.18     41.17 o 
  11   3   6       64.98      146.07     40.58 o 
  12   3   6      108.92      124.48     25.94 o 
  13   3   6       35.28       38.69     17.17 o 
  14   3   6       49.15      105.44     97.20 o 
 -14   4   6      264.51      274.77     91.27 o 
 -13   4   6       72.85      114.16     41.07 o 
 -12   4   6      137.22      152.99     43.14 o 
 -11   4   6        4.21       12.66     24.47 o 
 -10   4   6      831.47      830.72     49.84 o 
  -9   4   6       21.32       70.55     29.46 o 
  -8   4   6      464.92      530.04     61.29 o 
  -7   4   6      107.80       90.51     28.75 o 
  -6   4   6      888.39      736.77     30.99 o 
  -5   4   6      244.75      231.68     23.35 o 
  -4   4   6      580.33      582.20    141.99 o 
  -3   4   6     1195.89     1070.72     74.85 o 
  -2   4   6      271.52      481.37    134.52 o 
  -1   4   6       94.67      189.09     65.08 o 
   0   4   6     7115.74     6889.43     85.81 o 
   1   4   6     1185.03     1069.11     25.38 o 
   2   4   6      391.30      457.28     70.20 o 
   3   4   6       45.88      106.29     30.57 o 
   4   4   6      185.06      301.29     38.29 o 
   5   4   6      707.49      730.83     15.22 o 
   6   4   6      165.30      160.94     32.67 o 
   7   4   6        0.56        0.00      6.74 o 
   8   4   6      369.96      358.53     24.66 o 
   9   4   6      788.26      824.86     53.85 o 
  10   4   6      850.87      867.22     54.45 o 
  11   4   6       18.06       28.15     20.24 o 
  12   4   6       17.12       29.40     28.89 o 
  13   4   6       27.40       40.35    103.27 o 
  14   4   6      329.80      439.99    140.59 o 
 -14   5   6        0.09       15.61     50.78 o 
 -13   5   6      104.83       90.38     11.06 o 
 -12   5   6      160.02      162.55     20.21 o 
 -11   5   6      250.45      264.89     38.56 o 
 -10   5   6       52.12       77.54     23.86 o 
  -9   5   6       18.91       19.50     10.19 o 
  -8   5   6      102.29       81.47     29.76 o 
  -7   5   6       30.40       25.76     16.43 o 
  -6   5   6      247.63      265.00     77.45 o 
  -5   5   6      151.46      164.14     20.83 o 
  -4   5   6     1816.15     1972.48     68.66 o 
  -3   5   6     2747.92     2430.22     40.95 o 
  -2   5   6     1049.10      966.40     29.03 o 
  -1   5   6        7.03        0.00     26.41 o 
   0   5   6     3960.23     4174.75    439.34 o 
   1   5   6     2026.44     2310.22    159.70 o 
   2   5   6      919.75      935.44     68.80 o 
   3   5   6      327.39      340.37     25.84 o 
   4   5   6      138.37      113.49     19.35 o 
   5   5   6       10.59       16.63      9.85 o 
   6   5   6     3246.22     3016.67     31.81 o 
   7   5   6      916.38     1023.12     83.47 o 
   8   5   6      264.82      259.84     19.90 o 
   9   5   6       10.92      116.91     48.48 o 
  10   5   6       10.52       36.75     27.58 o 
  11   5   6      213.48      193.29      6.45 o 
  12   5   6      182.76      188.86     52.67 o 
  13   5   6        2.03        2.17      3.04 o 
  14   5   6        4.06       34.71    190.06 o 
 -14   6   6       14.55       37.97     91.55 o 
 -13   6   6      299.15      295.01     86.25 o 
 -12   6   6        0.83       35.50     13.29 o 
 -11   6   6      704.44      678.06     61.65 o 
 -10   6   6       75.02       90.95     34.73 o 
  -9   6   6     3076.60     2889.71     74.58 o 
  -8   6   6      166.88      170.79     10.91 o 
  -7   6   6     1691.15     1632.43     37.64 o 
  -6   6   6        4.67       69.43     59.57 o 
  -5   6   6     4143.49     4113.10    217.12 o 
  -4   6   6      518.93      530.85     52.12 o 
  -3   6   6      646.67      717.10     89.63 o 
  -2   6   6      558.72      509.76    126.74 o 
  -1   6   6        2.61      204.60    101.30 o 
   0   6   6     4654.98     4850.16    182.19 o 
   1   6   6      669.11      608.39    155.57 o 
   2   6   6      278.28      459.42     97.49 o 
   3   6   6        0.27       69.63     32.56 o 
   4   6   6      715.33      655.20     77.68 o 
   5   6   6       11.41       57.16     25.24 o 
   6   6   6      141.47      213.98     46.86 o 
   7   6   6      137.04      154.46     20.64 o 
   8   6   6       95.80      122.71     30.02 o 
   9   6   6      304.51      387.76     51.51 o 
  10   6   6      623.64      581.88     21.58 o 
  11   6   6      483.22      532.88     57.40 o 
  12   6   6       79.59       86.23     22.73 o 
  13   6   6      349.19      338.46    107.18 o 
  14   6   6       10.35       86.35     98.50 o 
 -13   7   6        6.93        7.89      9.76 o 
 -12   7   6      231.21      229.03     27.24 o 
 -11   7   6      236.30      241.65     20.66 o 
 -10   7   6      217.96      209.49     21.90 o 
  -9   7   6        8.52       14.43     25.44 o 
  -8   7   6       21.35       83.47     28.42 o 
  -7   7   6        0.95        8.03     12.34 o 
  -6   7   6       29.35      100.64     64.59 o 
  -5   7   6     3105.19     2956.92     52.49 o 
  -4   7   6       10.82       53.09     69.84 o 
  -3   7   6      260.11      259.00     27.52 o 
  -2   7   6     1861.65     1778.99     69.57 o 
  -1   7   6    15134.02    14561.63     77.46 o 
   0   7   6     1307.05     1364.50     34.31 o 
   1   7   6        4.25       16.87     33.15 o 
   2   7   6     1454.69     1578.45     77.01 o 
   3   7   6     3186.77     2951.02     81.69 o 
   4   7   6     1208.60     1441.73     48.45 o 
   5   7   6     1305.93     1378.89     68.16 o 
   6   7   6      867.83      903.37     49.46 o 
   7   7   6       18.52       55.95     42.54 o 
   8   7   6      975.45      935.39     40.14 o 
   9   7   6       45.16      127.16     30.50 o 
  10   7   6      258.69      317.58     40.67 o 
  11   7   6       96.50      123.45     26.20 o 
  12   7   6       16.47       35.71     47.56 o 
  13   7   6       51.44       70.73    187.02 o 
 -13   8   6       26.76       27.39      8.68 o 
 -12   8   6      732.45      727.38     54.28 o 
 -11   8   6      110.56      120.37     34.52 o 
 -10   8   6       47.22       96.06     48.72 o 
  -9   8   6       52.24      106.11     33.87 o 
  -8   8   6      864.24      989.24     49.50 o 
  -7   8   6      302.60      302.02      6.07 o 
  -6   8   6     2314.15     2364.10     62.70 o 
  -5   8   6       93.99       90.33     11.58 o 
  -4   8   6     1517.11     1584.57     65.35 o 
  -3   8   6       21.18       77.63     21.70 o 
  -2   8   6      415.23      452.82     44.15 o 
  -1   8   6      177.66      198.56     20.34 o 
   0   8   6       69.29       87.28     17.72 o 
   1   8   6      826.84      846.69     48.34 o 
   2   8   6      292.09      287.38     20.78 o 
   3   8   6      621.53      772.21     56.57 o 
   4   8   6      214.05      211.30     12.39 o 
   5   8   6       73.19       80.32     42.07 o 
   6   8   6       98.62       86.86     21.07 o 
   7   8   6      178.43      180.35     14.75 o 
   8   8   6      563.07      595.88     18.31 o 
   9   8   6     1187.31     1151.08     24.95 o 
  10   8   6      542.51      512.77     62.77 o 
  11   8   6      801.35      806.21     49.52 o 
  12   8   6      229.33      213.49      1.74 o 
  13   8   6        4.01       64.22    154.04 o 
 -12   9   6       78.82      122.55     65.26 o 
 -11   9   6       16.73       34.68     22.56 o 
 -10   9   6        0.83        3.05     59.68 o 
  -9   9   6      107.51      128.28     34.78 o 
  -8   9   6      548.70      560.53     28.05 o 
  -7   9   6      288.20      319.70     32.36 o 
  -6   9   6       43.24      104.82     39.95 o 
  -5   9   6       51.61      100.70     20.97 o 
  -4   9   6      340.37      348.60     50.08 o 
  -3   9   6      353.07      323.40     43.74 o 
  -2   9   6      842.52      789.14     21.22 o 
  -1   9   6      432.43      551.75     37.86 o 
   0   9   6       44.33      132.98     48.09 o 
   1   9   6     3594.97     3327.04     40.71 o 
   2   9   6       46.74      143.86     45.93 o 
   3   9   6     1803.30     1639.88     45.26 o 
   4   9   6     1398.98     1573.16     51.38 o 
   5   9   6     1387.25     1259.31     32.97 o 
   6   9   6      386.77      444.16     51.72 o 
   7   9   6     1444.27     1284.61     54.61 o 
   8   9   6      152.97      223.38     88.38 o 
   9   9   6      738.06      736.27     29.12 o 
  10   9   6      362.11      343.25     13.40 o 
  11   9   6       14.78       80.36    102.34 o 
  12   9   6       56.00       77.67    125.40 o 
  13   9   6       90.10       90.26    148.40 o 
 -12  10   6        0.31        1.52     64.28 o 
 -11  10   6      149.25      129.32      5.63 o 
 -10  10   6       88.94      115.22     27.66 o 
  -9  10   6       63.16       64.67     18.54 o 
  -8  10   6      320.70      303.44     15.21 o 
  -7  10   6      206.83      292.54     77.24 o 
  -6  10   6     1057.99      957.33      8.47 o 
  -5  10   6      862.44     1009.51     60.85 o 
  -4  10   6       47.47       75.68     72.36 o 
  -3  10   6      729.01      742.83    121.00 o 
  -2  10   6      699.66      784.36     50.56 o 
  -1  10   6      384.19      475.91     45.68 o 
   0  10   6      182.06      164.53     29.40 o 
   1  10   6      287.51      259.50     18.53 o 
   2  10   6        6.85       34.28     13.15 o 
   3  10   6      479.59      454.77     37.19 o 
   4  10   6      566.98      492.74     11.33 o 
   5  10   6      360.97      376.92     22.92 o 
   6  10   6        5.23       49.16     35.34 o 
   7  10   6      314.80      318.89     15.53 o 
   8  10   6        9.51       59.83     37.69 o 
   9  10   6      299.35      282.85     26.57 o 
  10  10   6      279.80      294.68     22.01 o 
  11  10   6      247.28      263.39     39.68 o 
  12  10   6      124.39      151.87    193.53 o 
 -12  11   6      347.03      373.48     74.84 o 
 -11  11   6       63.99       76.83     40.53 o 
 -10  11   6       51.22      137.97     84.18 o 
  -9  11   6       56.18       64.42     30.81 o 
  -8  11   6       17.64        8.48     16.92 o 
  -7  11   6      123.47      127.34     61.24 o 
  -6  11   6      122.34      164.02     42.52 o 
  -5  11   6      329.44      266.10      9.77 o 
  -4  11   6      488.28      491.98     17.36 o 
  -3  11   6      590.01      574.51     46.86 o 
  -2  11   6     2093.94     1990.37     32.07 o 
  -1  11   6      242.13      266.51     50.16 o 
   0  11   6      372.49      371.08     54.68 o 
   1  11   6      533.61      618.04     55.38 o 
   2  11   6     2197.44     2036.64    117.05 o 
   3  11   6      667.25      649.67     45.00 o 
   4  11   6     3072.52     2866.33     49.78 o 
   5  11   6       30.66       84.85     29.87 o 
   6  11   6      407.57      456.26     47.69 o 
   7  11   6     1034.45     1011.93     28.74 o 
   8  11   6      861.21      879.53     32.70 o 
   9  11   6      192.61      182.39     39.25 o 
  10  11   6       45.10       59.52     56.65 o 
  11  11   6       69.98       94.28     21.40 o 
 -11  12   6      119.30      145.03     65.42 o 
 -10  12   6      100.88      136.95     36.23 o 
  -9  12   6        0.75       70.12     43.86 o 
  -8  12   6      760.19      840.08     50.15 o 
  -7  12   6      246.04      271.67     75.76 o 
  -6  12   6     1243.07     1190.34     82.87 o 
  -5  12   6      253.09      413.56    122.58 o 
  -4  12   6      284.56      269.09     25.16 o 
  -3  12   6      222.42      320.69     91.08 o 
  -2  12   6     1117.73     1100.92     38.16 o 
  -1  12   6     1447.72     1534.17    161.20 o 
   0  12   6      580.28      602.46    121.61 o 
   1  12   6       32.42       53.72     78.19 o 
   2  12   6       39.32       63.09     27.77 o 
   3  12   6      124.88      226.73     89.21 o 
   4  12   6      825.23      690.26     12.15 o 
   5  12   6      361.52      356.91      9.39 o 
   6  12   6       73.62       69.95     18.01 o 
   7  12   6       73.87       70.89     68.22 o 
   8  12   6      510.68      487.38     16.45 o 
   9  12   6      105.32      204.62     73.59 o 
  10  12   6       87.17       94.29     41.88 o 
  11  12   6       97.49      104.57     71.60 o 
 -10  13   6       12.72       66.13     71.09 o 
  -9  13   6       19.58       78.04     65.36 o 
  -8  13   6       31.07       66.05     17.28 o 
  -7  13   6       70.08       84.25     65.01 o 
  -6  13   6      195.01      226.96     60.59 o 
  -5  13   6        0.13       62.05    142.76 o 
  -4  13   6      141.19      219.13    185.28 o 
  -3  13   6      424.19      410.08    128.54 o 
  -2  13   6     1327.87     1310.86     21.43 o 
  -1  13   6      357.09      357.09     82.18 o 
   0  13   6       24.82       33.20     47.30 o 
   1  13   6      162.71      269.16     81.41 o 
   2  13   6      104.46       97.21      3.89 o 
   3  13   6     1096.11     1280.84     64.83 o 
   4  13   6      575.62      586.18     55.00 o 
   5  13   6      134.66      184.37     62.33 o 
   6  13   6        5.04       11.82     16.60 o 
   7  13   6      276.55      267.30     22.01 o 
   8  13   6      337.28      332.40     16.49 o 
   9  13   6      253.60      254.83      8.03 o 
  10  13   6      298.78      301.14     13.45 o 
  -9  14   6      181.69      187.74     18.81 o 
  -8  14   6      301.00      340.46     93.21 o 
  -7  14   6      586.25      569.46     46.67 o 
  -6  14   6       84.62       86.13    112.41 o 
  -5  14   6     1366.70     1332.13    101.54 o 
  -4  14   6      937.73      929.02     54.67 o 
  -3  14   6      444.70      467.72    112.15 o 
  -2  14   6      419.89      396.12     36.65 o 
  -1  14   6      738.24      770.30    117.52 o 
   0  14   6       85.68      120.83     36.16 o 
   1  14   6        0.87       48.90     20.95 o 
   2  14   6       63.67       89.91     30.49 o 
   3  14   6       21.02       96.93    116.11 o 
   4  14   6       25.36       56.66     12.50 o 
   5  14   6        0.75        5.24     20.06 o 
   6  14   6      607.95      595.61     55.13 o 
   7  14   6        9.16       44.74     55.76 o 
   8  14   6       56.42       45.41     12.80 o 
   9  14   6       39.71      113.35    121.69 o 
  -8  15   6       23.93       20.35     53.98 o 
  -7  15   6        5.92       22.08     64.68 o 
  -6  15   6       26.28       14.39     45.13 o 
  -5  15   6      122.24      123.60    113.84 o 
  -4  15   6       13.22      116.72    132.78 o 
  -3  15   6      152.04      170.48     45.10 o 
  -2  15   6        3.59      152.50    135.41 o 
  -1  15   6       40.91       84.93     79.66 o 
   0  15   6      746.45      717.57     30.16 o 
   1  15   6      453.07      473.08    109.35 o 
   2  15   6      351.09      384.66     64.78 o 
   3  15   6      100.11       77.48     64.28 o 
   4  15   6      103.78      170.98     97.85 o 
   5  15   6      208.65      217.93      7.67 o 
   6  15   6       66.47       61.01     53.37 o 
   7  15   6      100.88      156.89     88.35 o 
   8  15   6      403.53      347.29     77.02 o 
  -7  16   6      123.43      109.79      4.34 o 
  -6  16   6       32.13       73.71     54.24 o 
  -5  16   6        0.31       19.28     62.68 o 
  -4  16   6      512.78      539.88     40.15 o 
  -3  16   6      133.36      192.08    121.61 o 
  -2  16   6      412.09      368.75     58.58 o 
  -1  16   6       22.84       43.30    105.95 o 
   0  16   6       31.71       67.74     33.41 o 
   1  16   6        0.13       59.61    113.54 o 
   2  16   6      348.98      369.84     75.89 o 
   3  16   6       36.30       74.80     23.60 o 
   4  16   6      406.90      442.56     47.06 o 
   5  16   6       19.52       42.70     61.03 o 
   6  16   6       72.99       59.41     11.50 o 
  -5  17   6       24.30       46.64     48.18 o 
  -4  17   6       37.77       30.17     60.44 o 
  -3  17   6       54.89       59.75      8.42 o 
  -2  17   6        8.51       32.29     74.90 o 
  -1  17   6       30.59       21.19     31.03 o 
   0  17   6       18.03       38.62     63.35 o 
   1  17   6       95.79       92.81     77.01 o 
   2  17   6      296.05      250.28     33.61 o 
   3  17   6        3.49        0.00     34.93 o 
   4  17   6      155.57      131.11     17.25 o 
   5  17   6       77.90      138.02     78.28 o 
  -1  18   6       56.17       94.67     84.85 o 
   0  18   6       12.56       38.21     80.12 o 
 -13   0   7      112.18      133.65     21.26 o 
 -11   0   7     1300.27     1212.42     83.75 o 
  -9   0   7      402.04      385.92     65.25 o 
  -7   0   7        0.16       91.56    102.84 o 
  -5   0   7     2722.83     2816.58    105.44 o 
  -3   0   7     3627.56     3800.71    131.91 o 
  -1   0   7     4752.78     4760.54     92.86 o 
   1   0   7        6.32      124.54     57.28 o 
   3   0   7     1147.46     1227.99     79.84 o 
   5   0   7     2585.92     2752.02     61.18 o 
   7   0   7     2486.00     2354.69    503.35 o 
   9   0   7     5689.73     5473.90     71.16 o 
  11   0   7     1668.48     1720.97     45.78 o 
  13   0   7      308.65      397.90    185.72 o 
 -14   1   7       33.22       53.58     46.70 o 
 -13   1   7        9.48       19.35     64.58 o 
 -12   1   7      269.27      286.57     12.15 o 
 -11   1   7        0.81       19.00     21.86 o 
 -10   1   7      209.41      232.36     75.06 o 
  -9   1   7      434.49      532.21     59.75 o 
  -8   1   7     1387.98     1341.61     10.42 o 
  -7   1   7       60.92      168.39     68.40 o 
  -6   1   7      416.15      449.13     46.12 o 
  -5   1   7       38.90       31.92     22.97 o 
  -4   1   7      140.31      111.05     57.40 o 
  -3   1   7      255.49      256.52     84.46 o 
  -2   1   7      612.36      780.06     38.18 o 
  -1   1   7     3663.97     3565.17    223.86 o 
   1   1   7     1440.07     1492.69     65.96 o 
   2   1   7      109.27      251.67    154.04 o 
   3   1   7     1598.45     1525.66      4.34 o 
   4   1   7      483.84      436.02     27.68 o 
   5   1   7     1437.76     1325.53     64.35 o 
   6   1   7     1662.47     1591.21     76.01 o 
   7   1   7      130.90      109.99     23.58 o 
   8   1   7       85.44      112.30     19.58 o 
   9   1   7        0.68       40.07     34.95 o 
  10   1   7      283.45      341.27     35.89 o 
  11   1   7       62.89       65.37     78.52 o 
  12   1   7      166.21      150.72      9.85 o 
  13   1   7      522.32      482.97      3.90 o 
 -14   2   7      177.89      193.91      4.73 o 
 -13   2   7       14.15       16.63     13.67 o 
 -12   2   7      247.36      241.92     16.72 o 
 -11   2   7      104.27      114.89     39.56 o 
 -10   2   7      828.13      834.03     35.12 o 
  -9   2   7        6.50       41.36     19.40 o 
  -8   2   7       41.83       57.39     27.28 o 
  -7   2   7      424.33      511.00     69.18 o 
  -6   2   7        3.35       78.80     36.20 o 
  -5   2   7      391.03      438.22     40.93 o 
  -4   2   7        7.87       44.32     30.23 o 
  -3   2   7      386.67      415.05    154.18 o 
  -2   2   7     1330.55     1345.60     50.33 o 
  -1   2   7       28.78      347.82     85.12 o 
   0   2   7    20978.43    22364.39    344.32 o 
   1   2   7      617.11      683.48    138.64 o 
   2   2   7     4239.80     4033.98    261.22 o 
   3   2   7      144.96      175.64     30.53 o 
   4   2   7     7261.74     6888.38     61.40 o 
   5   2   7      916.93     1283.05     69.14 o 
   6   2   7     3203.67     3510.48    252.30 o 
   7   2   7      287.95      295.62     37.17 o 
   8   2   7     1274.83     1092.91     69.87 o 
   9   2   7       20.87       26.53     20.95 o 
  10   2   7      342.54      394.78     91.48 o 
  11   2   7      380.29      340.36     26.98 o 
  12   2   7      262.68      251.22     14.97 o 
  13   2   7       37.79       34.41     23.00 o 
 -14   3   7       17.29       17.76      2.16 o 
 -13   3   7       87.19       86.89     29.03 o 
 -12   3   7       25.89       48.64     50.53 o 
 -11   3   7       95.90      100.85     33.16 o 
 -10   3   7      317.98      318.75     14.12 o 
  -9   3   7      733.70      722.20     24.59 o 
  -8   3   7      828.11      761.55    104.61 o 
  -7   3   7     1881.71     1797.94     72.77 o 
  -6   3   7     4319.14     4327.41     72.23 o 
  -5   3   7      536.72      743.29    117.72 o 
  -4   3   7     2466.00     2690.20     99.74 o 
  -3   3   7      836.25      806.67     39.70 o 
  -2   3   7     1952.52     1819.43     67.04 o 
  -1   3   7    11784.33    11202.49    345.62 o 
   0   3   7      902.98     1255.33     89.21 o 
   1   3   7     1204.65     1051.28     72.25 o 
   2   3   7      345.95      322.43     96.31 o 
   3   3   7       97.14       99.17     35.64 o 
   4   3   7      300.79      306.56     35.76 o 
   5   3   7      521.48      595.42     44.57 o 
   6   3   7     1245.14     1334.17     77.45 o 
   7   3   7       84.11      140.65     30.95 o 
   8   3   7        1.77        8.17     33.89 o 
   9   3   7       51.00      125.74     50.49 o 
  10   3   7      743.88      710.54     62.19 o 
  11   3   7      443.12      455.09     59.74 o 
  12   3   7        0.56       13.97     18.04 o 
  13   3   7      377.87      369.27     14.24 o 
  14   3   7      125.50      146.67    126.27 o 
 -14   4   7        8.15       10.29     22.95 o 
 -13   4   7      249.79      238.30      6.29 o 
 -12   4   7       10.00       24.57     23.33 o 
 -11   4   7       63.48      102.81     21.86 o 
 -10   4   7        2.12        4.60      9.63 o 
  -9   4   7       22.42       75.59     42.72 o 
  -8   4   7       52.37       68.12      8.98 o 
  -7   4   7       10.87       42.48     19.49 o 
  -6   4   7     1552.52     1403.94     62.75 o 
  -5   4   7     1585.62     1571.69     72.90 o 
  -4   4   7       43.76       63.13     53.28 o 
  -3   4   7      750.41      772.15     46.15 o 
  -2   4   7      190.62      156.09     18.11 o 
  -1   4   7     2066.19     2649.86     59.52 o 
   0   4   7     3028.08     2985.12    180.51 o 
   1   4   7     2735.44     2625.37    157.95 o 
   2   4   7      244.19      435.28     55.11 o 
   3   4   7     3185.77     2997.30     33.57 o 
   4   4   7      351.00      526.08    104.09 o 
   5   4   7     3414.23     4068.41    131.70 o 
   6   4   7      149.19      170.96     32.76 o 
   7   4   7     2186.09     2044.49     34.86 o 
   8   4   7        2.29        0.00     49.61 o 
   9   4   7      748.95      760.61     58.70 o 
  10   4   7       26.87       47.94     28.28 o 
  11   4   7       16.62        7.33     33.34 o 
  12   4   7        0.03        6.98     38.78 o 
  13   4   7      578.58      590.13     49.90 o 
  14   4   7       54.04       85.05    150.14 o 
 -14   5   7       82.28       95.34     70.99 o 
 -13   5   7       40.14       99.76     78.69 o 
 -12   5   7        3.27        8.15     31.93 o 
 -11   5   7      137.85      157.84     10.27 o 
 -10   5   7      505.28      485.11     16.82 o 
  -9   5   7     1332.08     1419.37     34.76 o 
  -8   5   7      461.57      423.83     28.76 o 
  -7   5   7     1222.25     1201.21     49.88 o 
  -6   5   7     3920.92     3741.95     54.29 o 
  -5   5   7      228.14      165.80     66.16 o 
  -4   5   7      709.62      766.37     45.50 o 
  -3   5   7     1183.32     1426.98     98.45 o 
  -2   5   7     1855.82     1748.83     27.40 o 
  -1   5   7     2800.02     2640.08     71.74 o 
   0   5   7      171.06      258.59     50.17 o 
   1   5   7       46.57       44.79     16.94 o 
   2   5   7     1592.08     1524.70     51.76 o 
   3   5   7       71.83      171.78     56.44 o 
   4   5   7      486.14      596.61     46.81 o 
   5   5   7        1.19       26.52     24.10 o 
   6   5   7      309.64      296.00     40.53 o 
   7   5   7       40.88       43.15     21.85 o 
   8   5   7      846.44      792.60     20.88 o 
   9   5   7       77.43      128.25     28.21 o 
  10   5   7      572.53      547.59     24.86 o 
  11   5   7       91.89      141.52     25.74 o 
  12   5   7       76.27       71.77     16.22 o 
  13   5   7      269.77      359.29    100.24 o 
  14   5   7      116.95      215.66    161.85 o 
 -14   6   7      253.36      250.68     67.60 o 
 -13   6   7       33.78       47.98     33.63 o 
 -12   6   7      210.64      270.04     54.32 o 
 -11   6   7      269.89      266.90     24.79 o 
 -10   6   7      115.62      125.62     26.17 o 
  -9   6   7        0.72       57.41     20.45 o 
  -8   6   7       97.18      133.68     37.92 o 
  -7   6   7      111.33      122.23     28.10 o 
  -6   6   7        0.01        0.00     37.98 o 
  -5   6   7        2.42       44.30     47.96 o 
  -4   6   7     1936.20     1818.30     72.98 o 
  -3   6   7      123.25      196.90     26.43 o 
  -2   6   7      729.86      709.42     16.49 o 
  -1   6   7     1245.82     1405.92     61.32 o 
   0   6   7     3974.40     4070.37     40.39 o 
   1   6   7       10.48       98.05     37.37 o 
   2   6   7      121.19      151.65     42.57 o 
   3   6   7     1332.99     1621.17     67.69 o 
   4   6   7      586.43      758.34     45.65 o 
   5   6   7     5675.63     5170.71     49.25 o 
   6   6   7     1445.85     1413.60     37.00 o 
   7   6   7      307.54      303.34     15.55 o 
   8   6   7     1099.69     1060.86     37.43 o 
   9   6   7       27.36       20.96     26.08 o 
  10   6   7      344.00      345.35     44.78 o 
  11   6   7       42.67       67.92     35.16 o 
  12   6   7      339.67      324.45     81.84 o 
  13   6   7        0.26        0.00     95.90 o 
 -13   7   7        3.86       60.69     95.41 o 
 -12   7   7      120.81      119.49     11.31 o 
 -11   7   7       34.95       48.22     36.96 o 
 -10   7   7      619.95      576.78     17.11 o 
  -9   7   7      690.43      744.24     39.75 o 
  -8   7   7     1472.43     1474.04     70.77 o 
  -7   7   7      102.52       87.83     34.26 o 
  -6   7   7       18.73       81.75     39.08 o 
  -5   7   7     4069.50     3805.54     39.63 o 
  -4   7   7     2207.06     2194.96     51.74 o 
  -3   7   7      383.07      412.24     53.91 o 
  -2   7   7     1492.76     1436.97     45.17 o 
  -1   7   7      182.05      303.65     85.89 o 
   0   7   7     1295.57     1382.51     27.92 o 
   1   7   7      811.24      893.49     48.53 o 
   2   7   7     1267.76     1150.46    109.19 o 
   3   7   7      890.54      772.84     13.58 o 
   4   7   7     1840.99     1764.75     59.80 o 
   5   7   7      115.52      110.29     14.25 o 
   6   7   7      347.19      483.01     43.80 o 
   7   7   7        2.25       28.30     18.46 o 
   8   7   7      321.52      322.03     27.29 o 
   9   7   7      100.11      124.08     27.50 o 
  10   7   7       32.40       57.19     10.66 o 
  11   7   7      126.51      213.86    118.54 o 
  12   7   7      127.08      125.95     34.40 o 
  13   7   7       29.45       34.71     49.90 o 
 -13   8   7       89.82      108.48    150.57 o 
 -12   8   7       18.70       30.57     14.99 o 
 -11   8   7      379.16      373.82     72.96 o 
 -10   8   7        0.95       87.49     52.98 o 
  -9   8   7       41.05       63.80     10.57 o 
  -8   8   7       96.05      151.59     29.61 o 
  -7   8   7      159.13      143.85     20.35 o 
  -6   8   7     2248.38     2260.75     41.83 o 
  -5   8   7     1717.22     1605.17     33.41 o 
  -4   8   7      440.71      438.41     27.17 o 
  -3   8   7      155.67      341.22     69.41 o 
  -2   8   7       99.69      115.59     51.95 o 
  -1   8   7       45.59       93.09     39.34 o 
   0   8   7      421.74      490.47     67.64 o 
   1   8   7     1875.95     1933.86     64.60 o 
   2   8   7        0.12       12.32     37.80 o 
   3   8   7      997.24     1140.70     62.61 o 
   4   8   7       64.55      100.77     19.45 o 
   5   8   7     1053.73     1220.35     51.42 o 
   6   8   7       72.35       67.25     68.76 o 
   7   8   7      348.37      342.26     27.51 o 
   8   8   7      795.33      788.08     43.17 o 
   9   8   7      552.24      558.38     23.84 o 
  10   8   7       22.05       61.78     54.80 o 
  11   8   7      769.92      745.14     23.41 o 
  12   8   7        0.44        5.21     55.98 o 
  13   8   7       61.16       68.13     38.62 o 
 -12   9   7       13.26       34.05     76.90 o 
 -11   9   7      280.04      308.70     63.22 o 
 -10   9   7        0.80       32.56     32.87 o 
  -9   9   7      179.79      178.99     54.26 o 
  -8   9   7      420.51      423.17     25.36 o 
  -7   9   7      354.40      336.33     23.79 o 
  -6   9   7        6.65       65.18     63.20 o 
  -5   9   7      411.11      399.40     61.51 o 
  -4   9   7     1168.90     1075.83     62.12 o 
  -3   9   7       35.36       47.17     14.19 o 
  -2   9   7      894.86      792.72    119.52 o 
  -1   9   7     1081.01     1058.85     25.14 o 
   0   9   7     3375.38     3220.75     52.44 o 
   1   9   7      120.37      135.31     13.64 o 
   2   9   7      135.78      140.29     25.03 o 
   3   9   7        1.61       67.74     67.63 o 
   4   9   7      109.55      143.38     44.12 o 
   5   9   7        8.35       66.56     29.27 o 
   6   9   7      246.92      249.48     29.97 o 
   7   9   7       63.64      118.83     36.95 o 
   8   9   7        3.81       15.02     26.51 o 
   9   9   7      238.79      222.67     41.72 o 
  10   9   7       84.95      154.49     84.11 o 
  11   9   7        0.87        6.89     21.69 o 
  12   9   7       77.51       75.94    119.33 o 
 -12  10   7      154.29      181.38     70.44 o 
 -11  10   7        7.07       23.20     45.03 o 
 -10  10   7      846.37      839.23      9.95 o 
  -9  10   7        1.43       10.83     21.94 o 
  -8  10   7      112.52      136.62     38.14 o 
  -7  10   7     1524.52     1461.26     27.04 o 
  -6  10   7      117.15      120.50     27.03 o 
  -5  10   7      397.72      378.42     38.14 o 
  -4  10   7      431.92      416.56     80.35 o 
  -3  10   7       23.93       22.10     27.93 o 
  -2  10   7      724.11      804.23     47.04 o 
  -1  10   7      360.15      339.39     24.14 o 
   0  10   7      403.82      399.32     29.40 o 
   1  10   7        6.05      101.55     58.43 o 
   2  10   7     3530.23     3209.34     72.51 o 
   3  10   7       96.38      160.95     30.78 o 
   4  10   7     2370.41     2354.58    106.74 o 
   5  10   7       27.04       43.09     35.65 o 
   6  10   7      307.85      304.93     38.61 o 
   7  10   7      536.33      491.72     41.99 o 
   8  10   7      949.60      924.17     12.51 o 
   9  10   7        4.62        6.34      9.96 o 
  10  10   7      403.74      501.35     60.32 o 
  11  10   7        0.72       41.37     28.86 o 
  12  10   7       28.12       19.09     79.84 o 
 -11  11   7       55.66       65.98     66.70 o 
 -10  11   7      139.25      145.40      7.38 o 
  -9  11   7       53.59       94.05     32.76 o 
  -8  11   7      631.07      580.66     81.03 o 
  -7  11   7      962.27      975.35     87.69 o 
  -6  11   7      322.22      350.24     88.73 o 
  -5  11   7      137.34      168.45     22.93 o 
  -4  11   7      634.18      704.79    130.09 o 
  -3  11   7      495.02      554.62    116.07 o 
  -2  11   7        1.22       14.45     11.28 o 
  -1  11   7      864.72      770.99     22.18 o 
   0  11   7        3.67       89.54    109.97 o 
   1  11   7     1052.49     1173.21     94.81 o 
   2  11   7      188.99      258.07     45.16 o 
   3  11   7      499.96      441.65     36.93 o 
   4  11   7      201.31      228.49     37.47 o 
   5  11   7       21.88       27.89      6.75 o 
   6  11   7      557.69      561.41     27.39 o 
   7  11   7       63.51       69.87     29.10 o 
   8  11   7        2.24       19.36     24.38 o 
   9  11   7       32.52       75.64     52.28 o 
  10  11   7      108.71      183.23     76.27 o 
  11  11   7      454.12      424.95     34.93 o 
 -10  12   7       41.36       53.06     52.37 o 
  -9  12   7       52.54       73.63     48.26 o 
  -8  12   7      111.31       90.11     42.52 o 
  -7  12   7       17.58       36.92    118.73 o 
  -6  12   7        1.40       13.34     39.02 o 
  -5  12   7      262.42      255.84     17.25 o 
  -4  12   7     1215.25     1247.95    183.11 o 
  -3  12   7      737.47      729.42     74.63 o 
  -2  12   7       39.75       44.69      6.51 o 
  -1  12   7      301.69      361.02    174.87 o 
   0  12   7      996.93      920.78     28.20 o 
   1  12   7      963.27      898.98     85.16 o 
   2  12   7      367.52      392.24     31.31 o 
   3  12   7     2008.48     1960.66    111.75 o 
   4  12   7      179.15      244.32     33.12 o 
   5  12   7      969.77      961.54     87.92 o 
   6  12   7       28.03       30.95     21.45 o 
   7  12   7      938.11      841.94     58.86 o 
   8  12   7      179.39      251.55     46.98 o 
   9  12   7      407.91      374.75    103.30 o 
  10  12   7        9.80        3.44      6.93 o 
 -10  13   7        1.22       19.48     31.46 o 
  -9  13   7        5.89       18.12     22.11 o 
  -8  13   7      151.05      162.51     23.41 o 
  -7  13   7       12.06       81.40     87.81 o 
  -6  13   7      916.44      874.78      1.74 o 
  -5  13   7      232.86      235.62      9.11 o 
  -4  13   7      267.38      314.59    118.46 o 
  -3  13   7       37.09      165.32    156.65 o 
  -2  13   7      242.58      302.01    183.55 o 
  -1  13   7        2.48       36.02    187.45 o 
   0  13   7      695.23      662.16     31.24 o 
   1  13   7      480.51      453.01      1.74 o 
   2  13   7      359.21      390.53     66.39 o 
   3  13   7        3.75        7.81    157.08 o 
   4  13   7      349.93      394.43    180.94 o 
   5  13   7       44.79       85.92     32.54 o 
   6  13   7      198.32      221.77     40.76 o 
   7  13   7       79.50      113.25    101.97 o 
   8  13   7      115.49      171.14     76.85 o 
   9  13   7      106.98      130.96     80.96 o 
  10  13   7       50.21       78.60     36.69 o 
  -9  14   7       42.65       23.97     71.52 o 
  -8  14   7        5.57       25.54     38.94 o 
  -7  14   7       13.50       23.41     45.06 o 
  -6  14   7      339.95      402.43     78.20 o 
  -5  14   7       78.20      206.98    184.42 o 
  -4  14   7       12.10        8.68      4.77 o 
  -3  14   7       75.07      180.94    132.78 o 
  -2  14   7      248.56      288.56    106.74 o 
  -1  14   7      567.72      629.18    194.83 o 
   0  14   7      117.80      188.76     64.65 o 
   1  14   7       80.89      151.87     68.56 o 
   2  14   7      174.75      197.87     43.39 o 
   3  14   7       52.07      154.48    137.55 o 
   4  14   7      622.71      594.47     64.22 o 
   5  14   7      369.54      396.64     41.60 o 
   6  14   7       40.64       51.64    129.74 o 
   7  14   7       17.51       33.85    109.35 o 
   8  14   7      142.56      127.57    101.97 o 
   9  14   7       48.70       49.53      5.64 o 
  -7  15   7       89.49      114.58     92.73 o 
  -6  15   7        5.99      136.68    176.17 o 
  -5  15   7      987.84      987.60     47.30 o 
  -4  15   7       78.51       82.44    102.41 o 
  -3  15   7      592.42      572.77     51.20 o 
  -2  15   7      108.24      146.67     22.56 o 
  -1  15   7      131.03      148.83     55.54 o 
   0  15   7      120.81      190.92    125.40 o 
   1  15   7      122.22      227.81    174.87 o 
   2  15   7      127.74      147.53     19.53 o 
   3  15   7       42.21       56.84    146.23 o 
   4  15   7      219.87      205.24     16.49 o 
   5  15   7        1.23        0.00      0.43 o 
   6  15   7       36.73       27.77      4.34 o 
   7  15   7      202.57      240.83    114.55 o 
  -6  16   7        0.79       56.38     43.76 o 
  -5  16   7       22.15       61.85     50.05 o 
  -4  16   7       24.03       30.81      5.64 o 
  -3  16   7       22.44      141.89    185.72 o 
  -2  16   7       87.97      223.03    173.57 o 
  -1  16   7       26.73       26.47     21.26 o 
   0  16   7      319.19      327.18     21.26 o 
   1  16   7      172.69      277.27    193.53 o 
   2  16   7        1.20       14.75    107.61 o 
   3  16   7       46.04      159.25    161.85 o 
   4  16   7        9.81        0.87      5.64 o 
   5  16   7       98.72      153.17    191.79 o 
   6  16   7      138.59      167.49    188.76 o 
  -4  17   7       98.59       97.91     39.05 o 
  -3  17   7      149.92      236.92    125.84 o 
  -1  17   7       82.29      173.13     84.61 o 
   0  17   7        1.07       85.92    182.25 o 
   1  17   7        8.39       30.81     76.37 o 
   2  17   7      319.25      331.08     76.37 o 
   3  17   7      212.29      230.41    144.50 o 
   4  17   7       55.76       65.09    112.39 o 
 -14   0   8       55.09       72.46     64.22 o 
 -12   0   8        9.07       51.20    183.98 o 
 -10   0   8     1042.05      978.79     26.29 o 
  -8   0   8     1423.46     1674.50    186.15 o 
  -6   0   8        4.87       51.20     26.90 o 
  -4   0   8     5192.73     5364.55    157.51 o 
  -2   0   8      329.19      335.85     28.64 o 
   0   0   8     1360.35     1446.69     13.45 o 
   2   0   8     3942.04     4323.15     95.90 o 
   4   0   8     4334.08     4083.62      9.11 o 
   6   0   8     1190.02     1221.31     82.88 o 
   8   0   8      226.95      325.83     60.39 o 
  10   0   8      323.95      330.86    128.23 o 
  12   0   8      104.87      158.76    104.94 o 
 -14   1   8      170.56      216.67     45.18 o 
 -13   1   8      244.79      259.24     77.66 o 
 -12   1   8       50.00      114.50    117.96 o 
 -11   1   8       70.59       85.68     57.56 o 
 -10   1   8       67.09       77.82     23.01 o 
  -9   1   8      447.84      405.72     49.81 o 
  -8   1   8      633.91      727.73    104.88 o 
  -7   1   8      124.48      148.78     28.16 o 
  -6   1   8      522.80      575.11     89.37 o 
  -5   1   8      178.89      257.29     89.39 o 
  -4   1   8       51.46       57.02     29.21 o 
  -3   1   8     1504.77     1478.72     37.04 o 
  -2   1   8     1013.75      853.51     55.89 o 
  -1   1   8      650.66      654.20    119.33 o 
   0   1   8     2286.58     1961.09    462.99 o 
   1   1   8       17.97       25.72    101.44 o 
   2   1   8       43.29      190.49    181.81 o 
   3   1   8      833.80      924.68    144.50 o 
   4   1   8       71.18      184.05    112.60 o 
   5   1   8     7250.96     6844.68     38.04 o 
   6   1   8     3319.16     3035.92     90.19 o 
   7   1   8     2594.98     2504.49     41.46 o 
   8   1   8     1574.24     1620.04     39.68 o 
   9   1   8      797.59      756.07     39.44 o 
  10   1   8      259.85      280.13     43.15 o 
  11   1   8      108.77      142.16     40.08 o 
  12   1   8      684.52      650.69     43.70 o 
  13   1   8      269.95      337.52    112.50 o 
 -14   2   8       92.11      113.64     41.44 o 
 -13   2   8       94.71       89.78     23.54 o 
 -12   2   8      304.26      283.12     18.77 o 
 -11   2   8       10.05       65.84     35.97 o 
 -10   2   8      231.20      231.36     15.51 o 
  -9   2   8      751.96      750.70     75.84 o 
  -8   2   8     1012.82      987.59     65.45 o 
  -7   2   8     2114.37     2069.68     79.29 o 
  -6   2   8      570.14      614.53     57.14 o 
  -5   2   8     2948.95     3103.71     60.60 o 
  -4   2   8      673.80      785.34     41.88 o 
  -3   2   8     3772.19     3823.92    207.57 o 
  -2   2   8     1143.53     1316.78     73.98 o 
  -1   2   8     7282.52     6757.69    285.95 o 
   0   2   8     1837.52     2960.28    129.96 o 
   1   2   8     2420.57     2681.00    111.73 o 
   2   2   8        6.02       10.88     59.73 o 
   4   2   8      618.64      687.32     32.33 o 
   5   2   8     1059.55     1124.16     70.32 o 
   6   2   8      241.60      229.06     39.92 o 
   7   2   8       47.73      141.59     74.04 o 
   8   2   8       85.73      169.25     49.14 o 
   9   2   8      459.19      536.11    123.19 o 
  10   2   8      495.98      509.54     37.08 o 
  11   2   8      112.14      170.83     37.73 o 
  12   2   8       86.31       93.19     66.54 o 
  13   2   8      148.88      163.82     70.94 o 
 -14   3   8      182.75      185.54     43.22 o 
 -13   3   8       49.47       68.08     58.10 o 
 -12   3   8       17.81       43.71     84.17 o 
 -11   3   8       56.19       74.00     24.79 o 
 -10   3   8       54.86       45.74      6.00 o 
  -9   3   8     1646.55     1707.24     28.46 o 
  -8   3   8      721.89      848.36     74.77 o 
  -7   3   8       15.65       39.33     19.21 o 
  -6   3   8     3139.07     3208.46     70.18 o 
  -5   3   8     2697.28     2609.61     65.66 o 
  -4   3   8      693.48      923.41     85.48 o 
  -3   3   8      335.28      366.65     24.95 o 
  -2   3   8       19.73       79.28     60.34 o 
  -1   3   8     2812.17     3119.85    236.27 o 
   0   3   8      217.42      261.47     30.81 o 
   1   3   8      812.03      942.36     87.58 o 
   2   3   8      378.34      572.98    120.63 o 
   3   3   8      636.40      841.43     75.85 o 
   4   3   8     3556.27     3457.35    264.92 o 
   5   3   8     2756.18     3060.71    301.36 o 
   6   3   8     2694.60     2756.35     49.18 o 
   7   3   8      281.76      264.34     47.58 o 
   8   3   8     1395.49     1221.10     61.35 o 
   9   3   8      128.03      209.28     60.97 o 
  10   3   8      133.91      188.82     39.87 o 
  11   3   8      705.47      706.15     34.51 o 
  12   3   8       79.70      101.00     35.61 o 
  13   3   8       37.68       43.39    159.25 o 
 -14   4   8       96.26      114.90     54.67 o 
 -13   4   8      152.59      142.27     15.84 o 
 -12   4   8       19.79       11.73     16.77 o 
 -11   4   8      129.69      148.95     12.71 o 
 -10   4   8        1.74       37.06     29.61 o 
  -9   4   8       35.58       38.86     11.86 o 
  -8   4   8      309.68      302.82     29.95 o 
  -7   4   8        0.32        6.82      8.52 o 
  -6   4   8     3441.33     3511.50     92.50 o 
  -5   4   8       24.59      122.46     56.43 o 
  -4   4   8     2132.08     1991.86     70.08 o 
  -3   4   8      415.75      397.30      5.80 o 
  -2   4   8     2166.98     2330.74    117.38 o 
  -1   4   8       62.85      447.14    123.64 o 
   0   4   8    22661.34    21542.18   1527.18 o 
   1   4   8      944.47      947.64    108.05 o 
   2   4   8     2873.10     2800.66     28.01 o 
   3   4   8     1488.97     1565.61     34.47 o 
   4   4   8     1042.93     1064.77     52.32 o 
   5   4   8      596.28      565.52     27.94 o 
   6   4   8     1923.96     1802.09     73.15 o 
   7   4   8       23.75       34.06     26.19 o 
   8   4   8       27.03       13.46     23.93 o 
   9   4   8     1110.42     1111.42     61.20 o 
  10   4   8      474.22      475.12     45.26 o 
  11   4   8      299.79      324.04     25.36 o 
  12   4   8       14.81       32.50    118.66 o 
  13   4   8        2.41        9.55    171.40 o 
 -14   5   8       87.72       90.36     67.83 o 
 -13   5   8      263.16      256.97     99.68 o 
 -12   5   8       24.79       44.10     69.38 o 
 -11   5   8       40.07       34.86      8.66 o 
 -10   5   8      536.53      484.45     11.52 o 
  -9   5   8      424.23      432.03     38.11 o 
  -8   5   8      949.24      954.18     31.62 o 
  -7   5   8     2060.69     1986.29    102.15 o 
  -6   5   8      171.93      249.97     46.32 o 
  -5   5   8       71.04       63.45     27.80 o 
  -4   5   8      286.20      297.68     40.91 o 
  -3   5   8      298.57      447.19     40.83 o 
  -2   5   8      357.16      372.89     23.39 o 
  -1   5   8      671.09      811.29     78.27 o 
   0   5   8      410.19      413.76     76.54 o 
   1   5   8      161.45      239.18     47.45 o 
   2   5   8      525.47      520.58      7.61 o 
   3   5   8       32.37      243.41     43.61 o 
   4   5   8     1594.17     1380.25     41.23 o 
   5   5   8      315.23      294.84     33.01 o 
   6   5   8     1278.49     1134.61    110.55 o 
   7   5   8      979.29     1088.06     37.96 o 
   8   5   8      565.32      596.43     83.51 o 
   9   5   8       22.06      142.05    101.69 o 
  10   5   8      479.63      473.61     81.08 o 
  11   5   8      321.92      295.89     12.80 o 
  12   5   8      233.48      322.40    162.72 o 
 -13   6   8       66.23      133.13     88.76 o 
 -12   6   8       53.28       75.72     74.67 o 
 -11   6   8      129.57      126.50      9.89 o 
 -10   6   8      145.04      165.68     25.61 o 
  -9   6   8      885.70     1003.92     42.02 o 
  -8   6   8       20.12       24.06     14.84 o 
  -7   6   8     2654.44     2543.10     87.19 o 
  -6   6   8        4.83       18.81     19.14 o 
  -5   6   8      628.66      856.76     71.91 o 
  -4   6   8      406.26      625.77    109.75 o 
  -3   6   8     4475.08     4814.20    310.65 o 
  -2   6   8      627.34      709.11     39.56 o 
  -1   6   8      390.55      348.90     45.40 o 
   0   6   8      973.15     1129.77    100.63 o 
   1   6   8     1333.57     1327.47     99.24 o 
   2   6   8      415.94      707.08     67.22 o 
   3   6   8     2187.04     2115.21     70.88 o 
   4   6   8      488.81      785.70     76.35 o 
   5   6   8        8.92       29.07     61.31 o 
   6   6   8        0.60       33.69     41.25 o 
   7   6   8      455.36      559.22     48.09 o 
   8   6   8      468.78      508.97    126.52 o 
   9   6   8       16.01       43.40     35.31 o 
  10   6   8        0.49        0.00     23.65 o 
  11   6   8       71.31       86.78     99.37 o 
  12   6   8       82.49       81.58      9.55 o 
 -13   7   8      139.94      122.45     74.64 o 
 -12   7   8      589.78      557.45     46.17 o 
 -11   7   8       98.81       99.34     19.80 o 
 -10   7   8      514.10      510.83     41.01 o 
  -9   7   8      138.85      171.48     36.21 o 
  -8   7   8      150.12      188.34     29.13 o 
  -7   7   8      110.38      145.22     45.43 o 
  -6   7   8     1267.21     1226.74     41.90 o 
  -5   7   8      907.89      919.46     24.78 o 
  -4   7   8      108.82      119.18     16.51 o 
  -3   7   8     3065.24     2802.35     54.18 o 
  -2   7   8       76.18       84.42     28.48 o 
  -1   7   8        3.45       39.33     29.39 o 
   0   7   8       30.60       87.99     32.07 o 
   1   7   8     1677.40     1591.23     43.52 o 
   2   7   8        9.99       90.53     48.10 o 
   3   7   8      186.04      212.83     21.29 o 
   4   7   8     1752.10     1677.43     80.51 o 
   5   7   8      635.27      638.16     18.20 o 
   6   7   8        2.68       35.61     21.51 o 
   7   7   8      589.08      648.72     45.54 o 
   8   7   8     1067.24      983.18     26.33 o 
   9   7   8       12.02       75.50    104.57 o 
  10   7   8      147.77      197.43    152.74 o 
  11   7   8        8.54       11.28      5.21 o 
  12   7   8      250.87      225.64     36.88 o 
 -12   8   8       99.62      135.92     40.19 o 
 -11   8   8      181.18      175.01     22.70 o 
 -10   8   8      208.35      192.79     12.30 o 
  -9   8   8      620.13      555.51     72.07 o 
  -8   8   8      410.13      401.78     59.20 o 
  -7   8   8      475.28      486.53     26.32 o 
  -6   8   8      794.45     1059.32     68.48 o 
  -5   8   8      311.13      329.94     14.18 o 
  -4   8   8     1936.95     1641.53    194.83 o 
  -3   8   8      173.61      182.15     49.72 o 
  -2   8   8     1345.30     1343.83     58.41 o 
  -1   8   8     1184.37     1063.53     30.31 o 
   0   8   8     1679.36     1730.51     72.64 o 
   1   8   8      982.90     1006.81     32.38 o 
   2   8   8      786.93      923.24     54.19 o 
   3   8   8      579.69      683.74     70.90 o 
   4   8   8     1986.96     1964.71     55.30 o 
   5   8   8        0.71       17.84     10.45 o 
   6   8   8      253.21      255.63     45.49 o 
   7   8   8      427.72      409.69     47.52 o 
   8   8   8        8.60       60.36     59.77 o 
   9   8   8       47.15       38.39      8.90 o 
  10   8   8       90.72      146.66     73.33 o 
  11   8   8       34.07       29.56      2.60 o 
  12   8   8       83.33       59.88     46.43 o 
 -12   9   8       12.89       41.14     82.53 o 
 -11   9   8      502.93      530.48     41.87 o 
 -10   9   8       62.97       62.11     16.55 o 
  -9   9   8       69.77      130.34     39.33 o 
  -8   9   8      215.40      216.41     30.37 o 
  -7   9   8      667.41      615.49     46.99 o 
  -6   9   8      186.96      187.06     78.93 o 
  -5   9   8      273.59      273.90    136.32 o 
  -4   9   8       67.31      112.64     70.59 o 
  -3   9   8       35.21       84.18     46.94 o 
  -2   9   8      180.43      186.38     14.53 o 
  -1   9   8       21.30       61.96     36.89 o 
   0   9   8      981.43      948.40     29.64 o 
   1   9   8      441.93      403.15     23.30 o 
   2   9   8      313.71      259.80     63.86 o 
   3   9   8      772.69      722.15     72.31 o 
   4   9   8      466.44      506.15     68.59 o 
   5   9   8     3102.84     2878.19     38.76 o 
   6   9   8      784.64      736.49     31.59 o 
   7   9   8      608.26      531.66     52.16 o 
   8   9   8      503.85      490.85     33.01 o 
   9   9   8     1067.49     1046.77     77.82 o 
  10   9   8       88.73       96.76    142.33 o 
  11   9   8       14.99       20.38     57.01 o 
  12   9   8       88.70      111.95    150.14 o 
 -11  10   8      105.15      113.59     99.93 o 
 -10  10   8       73.88       85.03     59.37 o 
  -9  10   8      137.95      123.88    118.20 o 
  -8  10   8        5.22       47.66     43.40 o 
  -7  10   8      171.63      203.70     60.36 o 
  -6  10   8       48.28       55.77     18.60 o 
  -5  10   8     3374.52     3124.86     38.82 o 
  -4  10   8      351.55      365.41     49.68 o 
  -3  10   8      704.89      687.64     31.78 o 
  -2  10   8       93.88      206.66     75.70 o 
  -1  10   8     2096.24     1983.22     62.44 o 
   0  10   8      475.51      446.11     22.61 o 
   1  10   8       14.91       55.35     48.72 o 
   2  10   8       52.13      112.88     37.34 o 
   3  10   8     2347.18     2277.94     31.95 o 
   4  10   8      497.10      495.90     34.00 o 
   5  10   8       49.48       98.62     70.28 o 
   6  10   8      348.24      323.57     24.09 o 
   7  10   8       15.25       72.69     47.53 o 
   8  10   8       41.78       46.00     26.90 o 
   9  10   8       18.66       61.10     22.40 o 
  10  10   8       55.23       50.77     55.54 o 
  11  10   8      123.68      136.68     68.13 o 
 -11  11   8       71.34       98.18     87.06 o 
 -10  11   8        2.52      134.95    162.72 o 
  -9  11   8       26.40       23.81     59.93 o 
  -8  11   8       13.59      145.36    152.31 o 
  -7  11   8      593.06      668.07     67.99 o 
  -6  11   8      335.27      363.41     52.01 o 
  -5  11   8        5.68       22.81     64.84 o 
  -4  11   8      120.69      196.24     50.90 o 
  -3  11   8       60.56       62.74     24.54 o 
  -2  11   8      568.19      562.46     26.39 o 
  -1  11   8        6.09       88.68    123.84 o 
   0  11   8       37.53       42.35     37.20 o 
   1  11   8     1178.68     1178.81     42.96 o 
   2  11   8      540.55      566.85    103.56 o 
   3  11   8      461.24      407.57     35.58 o 
   4  11   8        6.38       74.69    121.29 o 
   5  11   8      137.01      163.07     96.76 o 
   6  11   8      366.36      409.05     54.62 o 
   7  11   8      328.93      350.99     66.47 o 
   8  11   8      429.35      392.26     76.37 o 
   9  11   8      625.10      668.24    108.91 o 
  10  11   8      178.72      158.38      1.30 o 
  11  11   8       15.96       47.30    125.84 o 
 -10  12   8       17.49       40.68     66.37 o 
  -9  12   8       93.90      143.58     86.83 o 
  -8  12   8      385.90      406.05     86.01 o 
  -7  12   8        1.70       63.79     63.35 o 
  -5  12   8       22.98       48.60    155.78 o 
  -4  12   8      259.55      284.22     98.07 o 
  -3  12   8        2.48       52.50     32.11 o 
  -2  12   8      203.48      220.87    166.63 o 
  -1  12   8        4.65       20.83     54.24 o 
   0  12   8      344.27      307.82     58.49 o 
   1  12   8       63.10       76.01     56.19 o 
   2  12   8       20.23       78.18     81.48 o 
   3  12   8      100.99      124.96    101.50 o 
   4  12   8      286.44      283.21     93.03 o 
   5  12   8      449.18      447.71     49.68 o 
   6  12   8      227.31      194.21     26.43 o 
   7  12   8       50.52      106.95     81.70 o 
   8  12   8      160.68      135.82     45.13 o 
   9  12   8       13.51      135.82    156.65 o 
  10  12   8        1.81      101.97     90.69 o 
  -9  13   8        1.86        4.66     19.35 o 
  -8  13   8       53.69       56.36     43.41 o 
  -7  13   8      113.95      148.83     95.46 o 
  -6  13   8        2.01        3.91      2.60 o 
  -5  13   8      160.51      272.07    144.50 o 
  -4  13   8       67.80       49.47     19.09 o 
  -3  13   8       45.85       50.77      4.34 o 
  -2  13   8        1.60       78.54     94.59 o 
  -1  13   8        1.34        0.00     13.45 o 
   0  13   8       83.52      103.27    107.18 o 
   1  13   8       22.27       54.67     74.63 o 
   2  13   8       12.48       18.50     60.27 o 
   3  13   8       90.85      103.06     17.97 o 
   4  13   8      453.87      444.94     49.98 o 
   5  13   8      158.57      146.86     81.92 o 
   6  13   8        1.40        4.55     32.19 o 
   7  13   8        9.64       47.73     19.96 o 
   8  13   8       34.33       28.64    167.06 o 
   9  13   8      136.72      152.31    141.02 o 
  -8  14   8       24.67       40.38     30.75 o 
  -7  14   8        1.43       93.31     74.75 o 
  -6  14   8        0.67        0.00      0.43 o 
  -5  14   8      317.07      321.97    158.38 o 
  -4  14   8      279.59      327.18     20.39 o 
  -3  14   8       24.31      156.65    174.44 o 
  -2  14   8      215.43      218.26     59.45 o 
  -1  14   8      183.23      262.09    167.93 o 
   0  14   8       32.54       47.30    180.51 o 
   1  14   8      555.31      572.34    107.18 o 
   2  14   8        3.21       34.71     72.90 o 
   3  14   8      117.52      202.21    143.63 o 
   4  14   8        1.05       83.31    175.30 o 
   5  14   8        3.72       13.89     68.13 o 
   6  14   8      224.07      250.81    148.40 o 
   7  14   8      196.97      221.73    142.33 o 
   8  14   8       63.63       89.39     90.69 o 
  -7  15   8       59.47       94.39     58.66 o 
  -6  15   8       60.71      119.33    141.89 o 
  -5  15   8       64.86      128.01     82.88 o 
  -4  15   8      189.45      196.13     29.07 o 
  -3  15   8       23.07       64.22     35.15 o 
  -2  15   8      275.63      299.40    152.74 o 
  -1  15   8        0.70       95.46    164.46 o 
   0  15   8      115.30      122.37      3.47 o 
   1  15   8        0.83       18.66    131.91 o 
   2  15   8      116.69      128.44    124.10 o 
   3  15   8        0.58        0.00      0.43 o 
   4  15   8      227.47      275.97    128.87 o 
   5  15   8       25.76       96.33    172.27 o 
   6  15   8       71.29       56.41     77.24 o 
   7  15   8        1.21       29.51    152.74 o 
  -5  16   8      116.53      124.97    151.87 o 
  -4  16   8      591.66      658.69    121.93 o 
  -3  16   8       30.38      140.16     99.37 o 
  -2  16   8      322.09      345.40    103.71 o 
  -1  16   8       34.80       66.39    169.66 o 
   0  16   8      100.70       98.07    161.85 o 
   1  16   8      124.27      156.65    164.89 o 
   2  16   8      337.80      340.63     56.41 o 
   3  16   8       99.80      201.34    152.74 o 
   4  16   8      464.78      553.68    118.89 o 
   5  16   8        1.28       35.58    125.40 o 
  -3  17   8       48.26       90.26     50.33 o 
  -2  17   8        5.41        9.98    194.83 o 
  -1  17   8       44.88       74.63    177.47 o 
   0  17   8       19.48       25.60     39.49 o 
   1  17   8        0.20        0.00     28.20 o 
   2  17   8       21.64       73.33     46.00 o 
 -13   0   9      447.78      507.69    159.68 o 
 -11   0   9      634.21      627.91     19.31 o 
  -9   0   9      704.53      973.28    145.36 o 
  -7   0   9      716.90      688.63    107.18 o 
  -5   0   9        4.81       31.24     97.63 o 
  -3   0   9       38.29      193.96    167.49 o 
  -1   0   9      203.82      302.44    179.21 o 
   1   0   9      279.66      476.44    168.36 o 
   3   0   9       41.72       82.01     28.20 o 
   5   0   9      847.73     1169.44     35.74 o 
   7   0   9     1335.09     1349.50     75.26 o 
   9   0   9     2581.12     2598.31    152.74 o 
  11   0   9     2165.49     2463.79    123.39 o 
  13   0   9     1013.79     1070.05    161.85 o 
 -14   1   9        1.29       49.77     32.31 o 
 -13   1   9        4.37       27.49     59.84 o 
 -12   1   9       24.71       41.98    102.99 o 
 -11   1   9       28.85       30.81     18.46 o 
 -10   1   9        5.14       50.05     44.22 o 
  -9   1   9      243.26      272.11     70.26 o 
  -8   1   9      541.14      498.58     36.02 o 
  -7   1   9      497.72      438.30     48.15 o 
  -6   1   9     1190.78     1402.63     57.55 o 
  -5   1   9      403.01      449.69     55.17 o 
  -4   1   9       68.17      296.56    134.30 o 
  -3   1   9     3635.48     3456.68     86.57 o 
  -2   1   9      193.85      443.68     69.13 o 
  -1   1   9     2976.20     3001.52    553.90 o 
   0   1   9     2862.49     3415.37    107.59 o 
   1   1   9     1592.07     1648.90    143.84 o 
   2   1   9      100.38      153.08    110.31 o 
   3   1   9     1670.01     1632.34     65.86 o 
   4   1   9     2059.08     1808.23     15.32 o 
   5   1   9     1783.35     1621.91     61.02 o 
   6   1   9     1014.59     1062.98     35.20 o 
   7   1   9      484.68      462.45     15.42 o 
   8   1   9      745.45      809.49     61.30 o 
   9   1   9       65.25       73.86     10.73 o 
  10   1   9        2.60       76.28     65.89 o 
  11   1   9      363.07      370.55     30.79 o 
  12   1   9        3.81       30.37    130.24 o 
  13   1   9      100.57      129.31     38.62 o 
 -14   2   9      367.86      362.32      8.68 o 
 -13   2   9       24.07       27.93     53.59 o 
 -12   2   9      105.67      136.83     95.38 o 
 -11   2   9       56.32       69.43     20.92 o 
 -10   2   9     1130.76     1010.68      3.86 o 
  -9   2   9       47.49      103.78     31.24 o 
  -8   2   9      107.02      176.10     61.72 o 
  -7   2   9      202.54      291.72     52.88 o 
  -6   2   9      561.66      631.41     71.07 o 
  -5   2   9      108.58      349.77     90.40 o 
  -4   2   9       18.69      225.19     72.66 o 
  -3   2   9     1626.53     1597.61      7.69 o 
  -2   2   9      687.64      795.41     46.97 o 
  -1   2   9     3125.26     3415.26    228.03 o 
   0   2   9     1658.95     1644.52     46.00 o 
   1   2   9       94.54      305.36     77.24 o 
   2   2   9       65.08      202.64    186.15 o 
   3   2   9     2147.39     2024.24    102.84 o 
   4   2   9      944.55     1078.13     69.21 o 
   5   2   9       33.06       88.52     57.28 o 
   6   2   9     1359.30     1376.79     60.55 o 
   7   2   9      596.20      587.60     29.88 o 
   8   2   9      397.50      443.03     22.56 o 
   9   2   9       21.77       26.44     34.92 o 
  10   2   9      750.82      699.87     40.85 o 
  11   2   9        1.71        0.00     19.77 o 
  12   2   9      566.35      564.99     54.19 o 
  13   2   9       32.32       26.47     34.71 o 
 -14   3   9       11.51        7.02     35.15 o 
 -13   3   9       15.80       30.39     81.31 o 
 -12   3   9        0.19        0.00     22.07 o 
 -11   3   9      134.39      128.45      6.00 o 
 -10   3   9      756.91      746.78     37.89 o 
  -9   3   9      214.63      220.40     16.79 o 
  -8   3   9        1.16      105.30     49.12 o 
  -7   3   9        7.63       35.79     23.99 o 
  -6   3   9      192.14      467.46     57.76 o 
  -5   3   9       13.76       68.19     24.12 o 
  -4   3   9     2081.16     2068.37     63.65 o 
  -3   3   9      636.65      712.25     68.99 o 
  -2   3   9      267.23      529.38    118.01 o 
  -1   3   9     9029.91     8282.15     90.84 o 
   0   3   9    12665.74    11513.94     96.55 o 
   2   3   9      197.26      174.79    109.94 o 
   3   3   9     1453.77     1622.61     79.40 o 
   4   3   9      122.02      105.93     54.02 o 
   5   3   9     1091.01      969.67     30.81 o 
   6   3   9      304.31      453.81     74.85 o 
   7   3   9      547.25      507.95     44.45 o 
   8   3   9      612.23      716.60     77.15 o 
   9   3   9       58.99       93.53     86.83 o 
  10   3   9      191.64      245.01     65.56 o 
  11   3   9       67.48      100.28     26.68 o 
  12   3   9      354.99      408.44     21.40 o 
  13   3   9       61.67       59.45     41.22 o 
 -13   4   9      331.89      329.08     58.43 o 
 -12   4   9      189.39      208.45     47.52 o 
 -11   4   9       12.89       13.21      4.52 o 
 -10   4   9      474.10      470.69     43.44 o 
  -9   4   9     2494.97     2385.85    109.69 o 
  -8   4   9      337.71      331.61     16.70 o 
  -7   4   9      190.32      412.74     45.49 o 
  -6   4   9      453.47      543.59     67.12 o 
  -5   4   9     3846.96     3661.47     54.24 o 
  -4   4   9       56.35      114.77     38.52 o 
  -3   4   9     1486.67     1651.00     62.05 o 
  -2   4   9      228.13      290.29     26.99 o 
  -1   4   9     1197.90     1161.68     24.08 o 
   0   4   9    12274.35    11331.58     30.65 o 
   1   4   9      164.44      244.24    114.88 o 
   2   4   9      586.76      548.05     11.60 o 
   3   4   9      538.86      749.82     75.32 o 
   4   4   9       61.31       45.83     27.00 o 
   5   4   9     1514.83     1511.22     39.00 o 
   6   4   9      744.62      690.38     10.83 o 
   7   4   9     1198.12     1424.49     65.18 o 
   8   4   9      521.08      538.23     32.49 o 
   9   4   9      747.42      700.91     17.79 o 
  10   4   9       41.37       68.60     64.01 o 
  11   4   9      344.01      348.79     19.34 o 
  12   4   9        0.07        0.00    165.76 o 
  13   4   9      472.90      483.82    149.70 o 
 -13   5   9        0.22       27.66     87.73 o 
 -12   5   9        0.04       18.21     82.62 o 
 -11   5   9        7.28       22.03      6.08 o 
 -10   5   9        6.18        8.97     15.81 o 
  -9   5   9     1013.22     1029.96     49.70 o 
  -8   5   9      540.80      550.31     82.31 o 
  -7   5   9      146.82      178.31     46.99 o 
  -6   5   9       53.40       91.12     24.69 o 
  -5   5   9     1263.74     1242.31     55.13 o 
  -4   5   9     3586.27     3718.11    116.51 o 
  -3   5   9     2696.45     2846.35    100.70 o 
  -2   5   9     4227.03     4153.45    109.56 o 
  -1   5   9     1302.24     1761.00    105.01 o 
   0   5   9     6113.80     6148.89    125.56 o 
   1   5   9     3367.33     3396.78     52.25 o 
   2   5   9     2606.95     2545.14     62.63 o 
   3   5   9       12.84       62.41     37.23 o 
   4   5   9       32.32       78.49     32.35 o 
   5   5   9     1810.49     1910.77     94.63 o 
   6   5   9      678.55      622.17     88.93 o 
   7   5   9     1899.83     1711.72    120.15 o 
   8   5   9      113.17      183.10     39.22 o 
   9   5   9        7.96       36.63     75.73 o 
  10   5   9      144.54      140.01     41.88 o 
  11   5   9       12.64       26.04    154.04 o 
  12   5   9      268.99      279.01    122.80 o 
 -13   6   9       35.07       41.52     19.83 o 
 -12   6   9      316.83      362.97     83.84 o 
 -11   6   9      523.29      524.44     44.84 o 
 -10   6   9      870.20      797.91     47.47 o 
  -9   6   9       82.95       63.02      8.35 o 
  -8   6   9      880.55      838.22     17.83 o 
  -7   6   9       42.64       80.41     43.34 o 
  -6   6   9     1733.00     1590.55     55.28 o 
  -5   6   9     3242.55     2922.08     33.87 o 
  -4   6   9      709.14      704.33     85.08 o 
  -3   6   9      314.92      287.72     62.99 o 
  -2   6   9        0.90      120.11     70.38 o 
  -1   6   9      179.15      208.31     31.79 o 
   0   6   9        0.22       26.20     45.98 o 
   1   6   9      582.97      594.19     37.96 o 
   2   6   9     1920.90     1961.69     87.58 o 
   3   6   9      280.75      273.29     30.90 o 
   4   6   9      107.06      132.09     74.74 o 
   5   6   9        0.10       55.08     43.76 o 
   6   6   9     1149.21     1100.21     50.16 o 
   7   6   9      385.54      377.46     17.35 o 
   8   6   9      840.51      843.55     55.33 o 
   9   6   9      843.65      888.67    153.17 o 
  10   6   9      585.18      593.60     50.77 o 
  11   6   9      321.01      351.48     50.77 o 
  12   6   9      399.51      466.03    101.54 o 
 -13   7   9      114.53      114.42     23.66 o 
 -12   7   9       88.85      106.95     23.27 o 
 -11   7   9       37.65       37.34     15.76 o 
 -10   7   9      444.53      435.03     30.86 o 
  -9   7   9        8.90       13.21     22.61 o 
  -8   7   9      814.39      770.85     18.60 o 
  -7   7   9      345.15      383.05     34.56 o 
  -6   7   9     3633.17     3478.02    152.36 o 
  -5   7   9     1391.92     1387.54     54.30 o 
  -4   7   9        3.06       68.95     29.85 o 
  -3   7   9     1186.02     1462.97     78.90 o 
  -2   7   9     2629.97     2563.45     62.55 o 
  -1   7   9      998.91      936.76     98.30 o 
   0   7   9      545.08      785.86     81.62 o 
   1   7   9     1348.83     1297.72     48.52 o 
   2   7   9       20.18       32.02     19.47 o 
   3   7   9      892.31      944.34     41.24 o 
   4   7   9     2480.75     2421.97     42.45 o 
   5   7   9      658.15      685.24     57.12 o 
   6   7   9      130.80      168.93     43.72 o 
   7   7   9      486.12      571.06     51.91 o 
   8   7   9      267.25      334.26    118.75 o 
   9   7   9      119.97      229.98    177.47 o 
  10   7   9       23.69       38.62     71.60 o 
  11   7   9        7.56       46.00    158.81 o 
  12   7   9       45.81       68.99     41.66 o 
 -12   8   9       12.40       17.86     18.14 o 
 -11   8   9      483.25      465.87     34.15 o 
 -10   8   9       12.26       16.52     54.77 o 
  -9   8   9       37.01       85.44     50.86 o 
  -8   8   9      551.90      585.49     63.87 o 
  -7   8   9      363.59      358.07     23.60 o 
  -6   8   9      130.74      123.12     65.48 o 
  -5   8   9      511.45      497.58     31.94 o 
  -4   8   9      643.56      832.79     80.41 o 
  -3   8   9      668.68      637.66     34.51 o 
  -2   8   9       15.95       68.63     28.52 o 
  -1   8   9        8.38       54.33     46.21 o 
   0   8   9      180.15      253.87     73.73 o 
   1   8   9        8.32       71.25     59.16 o 
   2   8   9      199.57      205.55     28.69 o 
   3   8   9      234.28      277.84     55.19 o 
   4   8   9      258.33      345.72     65.98 o 
   5   8   9     2512.47     2444.19     50.91 o 
   6   8   9      278.98      275.09     16.47 o 
   7   8   9      134.31      139.08     44.64 o 
   8   8   9       47.01       84.57     49.91 o 
   9   8   9     1278.56     1205.86     46.75 o 
  10   8   9       26.77      137.99    158.38 o 
  11   8   9      405.09      506.82    117.59 o 
 -12   9   9        0.97        9.47     67.90 o 
 -11   9   9       51.13       63.36     60.34 o 
 -10   9   9        6.63       25.04     24.76 o 
  -9   9   9       16.54       26.25     39.15 o 
  -8   9   9       30.29       23.81      7.95 o 
  -7   9   9       62.13       58.92     23.48 o 
  -6   9   9       18.26       36.94     45.85 o 
  -5   9   9      245.68      385.88    103.71 o 
  -4   9   9        4.69        9.81     17.15 o 
  -3   9   9       12.60       13.43     22.56 o 
  -2   9   9      145.88      119.78     30.99 o 
  -1   9   9     1224.91     1060.40     37.11 o 
   0   9   9        4.85       56.92     21.21 o 
   1   9   9      451.17      395.38     16.03 o 
   2   9   9     2326.46     2072.82     47.06 o 
   3   9   9      804.25     1026.42     88.76 o 
   4   9   9      821.07      803.76     54.77 o 
   5   9   9       18.73       45.14     15.13 o 
   6   9   9      256.47      258.87     67.64 o 
   7   9   9       14.41       66.02     61.07 o 
   8   9   9      411.81      406.15     78.11 o 
   9   9   9       27.77       19.28     57.71 o 
  10   9   9        2.81        8.24     18.22 o 
  11   9   9       41.59       71.60    144.93 o 
 -11  10   9       92.07       95.41    126.51 o 
 -10  10   9        1.62        0.00     58.74 o 
  -9  10   9        0.29        6.07      5.21 o 
  -8  10   9      217.57      243.09     35.52 o 
  -7  10   9      476.51      454.21     40.61 o 
  -6  10   9       32.15       48.39     22.24 o 
  -5  10   9      191.79      206.02     61.46 o 
  -4  10   9        3.29       74.23     72.48 o 
  -3  10   9       27.47       90.46     65.82 o 
  -2  10   9       21.72       83.87     69.58 o 
  -1  10   9       47.78       73.95     47.96 o 
   0  10   9      237.31      248.22     11.40 o 
   1  10   9       16.18       99.53    108.96 o 
   2  10   9      454.76      414.96     71.38 o 
   3  10   9       94.50      138.88     51.60 o 
   4  10   9      292.94      318.84     48.48 o 
   5  10   9      239.29      296.14     43.14 o 
   6  10   9       60.76      104.20     45.29 o 
   7  10   9       37.71       41.66    120.20 o 
   8  10   9      709.18      722.04     57.28 o 
   9  10   9      214.43      233.45     21.26 o 
  10  10   9       79.82      176.17    188.76 o 
  11  10   9        5.58       17.79    107.61 o 
 -10  11   9       13.43       68.98     35.87 o 
  -9  11   9      131.76      142.33     10.85 o 
  -8  11   9       24.33       41.66     94.59 o 
  -7  11   9        1.38       36.79     13.45 o 
  -6  11   9       23.17       41.78     47.42 o 
  -5  11   9       16.59        8.85      8.24 o 
  -4  11   9      112.72      108.86     35.20 o 
  -3  11   9        2.71       51.70    103.80 o 
  -2  11   9      562.19      514.42     12.58 o 
  -1  11   9      132.19      145.68     20.26 o 
   0  11   9       67.11       82.44    133.31 o 
   1  11   9       13.87        0.00     23.43 o 
   2  11   9      116.56      136.13     46.80 o 
   3  11   9      183.50      188.48     42.52 o 
   4  11   9        9.76       30.32     95.19 o 
   5  11   9       92.29       90.53     44.88 o 
   6  11   9        3.67        0.00      3.80 o 
   7  11   9       15.13      167.49    193.09 o 
   8  11   9       28.01       60.75    186.15 o 
   9  11   9      435.95      528.08    134.95 o 
  10  11   9      185.90      315.03    173.57 o 
 -10  12   9        5.31       18.10     42.50 o 
  -9  12   9       14.23       29.16     17.53 o 
  -8  12   9        3.89       89.39     88.95 o 
  -7  12   9      238.63      243.00    100.67 o 
  -6  12   9      183.76      219.13    145.36 o 
  -5  12   9        1.94       45.13     19.96 o 
  -4  12   9       98.49      210.45    156.21 o 
  -3  12   9      312.89      302.88     98.93 o 
  -2  12   9        6.98       54.20     64.47 o 
  -1  12   9      159.19      176.18     43.76 o 
   0  12   9      317.66      366.85     47.98 o 
   1  12   9       76.65       90.79     40.04 o 
   2  12   9      190.59      164.64     66.07 o 
   3  12   9      305.73      313.49    101.31 o 
   4  12   9        2.60       29.76     55.48 o 
   5  12   9        1.19       38.84     86.53 o 
   6  12   9        2.48        2.60     37.75 o 
   7  12   9       54.55      139.72    184.42 o 
   8  12   9       14.81        4.34     19.96 o 
   9  12   9      240.18      302.01     55.54 o 
  10  12   9        0.80        3.04     98.07 o 
  -9  13   9       22.70       49.47     79.78 o 
  -8  13   9      107.28      112.61     34.20 o 
  -7  13   9       93.32      111.52    185.72 o 
  -6  13   9        7.70       79.41     79.41 o 
  -5  13   9      222.07      258.18     32.98 o 
  -4  13   9       94.24       98.93    140.59 o 
  -3  13   9      160.30      167.06     48.17 o 
  -2  13   9      460.20      489.46    113.69 o 
  -1  13   9      347.61      377.08     80.71 o 
   0  13   9      432.86      461.69     79.84 o 
   1  13   9      429.37      462.56     41.22 o 
   2  13   9      256.75      242.56     93.73 o 
   3  13   9      222.38      271.63    162.29 o 
   4  13   9      104.88      188.32     97.63 o 
   5  13   9       50.57       83.75    177.47 o 
   6  13   9       13.26       52.07     23.43 o 
   7  13   9      179.18      196.57     92.42 o 
   8  13   9       29.60      149.27    135.82 o 
   9  13   9       23.06       41.66     75.94 o 
  -8  14   9        6.58       23.89     31.82 o 
  -7  14   9        0.93       84.18     74.63 o 
  -6  14   9      226.04      224.77     43.83 o 
  -5  14   9       45.96       75.50     46.00 o 
  -4  14   9      122.63      191.36     41.22 o 
  -3  14   9        7.47       23.00      6.94 o 
  -2  14   9       24.76       52.50     20.39 o 
  -1  14   9        1.90        0.00      2.60 o 
   0  14   9       18.42       44.26     98.50 o 
   1  14   9      115.55      160.55    174.44 o 
   2  14   9        0.67       36.88    151.44 o 
   3  14   9       65.95       61.18    167.49 o 
   4  14   9      224.41      232.58     67.69 o 
   5  14   9       13.69       18.22     39.05 o 
   6  14   9       79.72      101.97    117.59 o 
   7  14   9       35.06       47.30    114.99 o 
  -6  15   9      173.98      151.87     19.96 o 
  -5  15   9      400.95      427.41     32.98 o 
  -4  15   9      462.70      443.03     12.58 o 
  -3  15   9      267.56      316.76    168.36 o 
  -2  15   9       37.73       50.33     10.41 o 
  -1  15   9      326.36      360.15    123.23 o 
   0  15   9       36.61      112.39     49.47 o 
   1  15   9      215.64      281.18     62.92 o 
   2  15   9      152.53      141.89     36.02 o 
   3  15   9      437.85      526.78    166.19 o 
   4  15   9      204.20      182.25      3.04 o 
   5  15   9       65.26       99.80     30.81 o 
   6  15   9       19.29       44.26    130.18 o 
  -4  16   9      169.19      177.91     99.80 o 
  -3  16   9       96.06      212.62    140.59 o 
  -2  16   9      185.98      192.66    126.70 o 
  -1  16   9        8.41       37.32     95.03 o 
   0  16   9       28.45       46.43    162.72 o 
   1  16   9      101.98      204.38    149.70 o 
   2  16   9      112.99      137.99     71.16 o 
   3  16   9       55.00       76.37    124.54 o 
   4  16   9        0.32       55.54     39.05 o 
 -12   0  10      243.76      220.87    102.41 o 
 -10   0  10        0.42        1.30     57.71 o 
  -8   0  10      107.04      183.98     77.67 o 
  -6   0  10      971.11      908.63      6.94 o 
  -4   0  10     1000.88     1148.15    142.76 o 
  -2   0  10      443.08      656.09     90.69 o 
   0   0  10      533.51      728.55    121.06 o 
   2   0  10     5170.62     5163.22    155.78 o 
   4   0  10     3580.44     3864.93     59.45 o 
   6   0  10     5085.65     5012.13    220.65 o 
   8   0  10     3140.87     3174.13    153.61 o 
  10   0  10     1439.84     1815.09    177.91 o 
  12   0  10       75.41       95.46    144.93 o 
 -13   1  10       30.05       68.43     55.69 o 
 -12   1  10       28.94       49.58     30.37 o 
 -11   1  10      175.91      206.18     40.54 o 
 -10   1  10      291.00      315.67     68.52 o 
  -9   1  10      947.33      986.30    110.15 o 
  -8   1  10      726.25      999.34    151.87 o 
  -7   1  10     1172.48     1233.54     62.21 o 
  -6   1  10      311.15      375.87    109.15 o 
  -5   1  10     1871.26     1789.64    122.37 o 
  -4   1  10      944.81      790.45     92.21 o 
  -3   1  10       78.49      138.80     24.52 o 
  -2   1  10     1486.02     1492.19     59.02 o 
  -1   1  10      104.17      412.13     93.85 o 
   0   1  10      507.82      475.58     58.26 o 
   1   1  10       24.03      103.51     64.08 o 
   2   1  10        0.06       20.84     35.12 o 
   3   1  10      656.84      672.42     53.24 o 
   4   1  10      101.03      122.14     12.20 o 
   5   1  10       14.18       79.84     28.55 o 
   6   1  10     2607.22     2613.98     28.78 o 
   7   1  10       20.51       79.50    112.00 o 
   8   1  10      733.87      879.32     79.24 o 
   9   1  10      140.07      149.38     19.09 o 
  10   1  10      401.93      430.71     36.21 o 
  11   1  10      209.67      273.53     68.93 o 
  12   1  10      487.56      531.70     99.40 o 
  13   1  10      524.14      474.04     59.75 o 
 -13   2  10       24.62       55.95     76.57 o 
 -12   2  10        4.52       25.21     46.94 o 
 -11   2  10       39.32       79.07     67.66 o 
 -10   2  10       16.08       37.23     49.38 o 
  -9   2  10       84.87      150.63     39.85 o 
  -8   2  10        1.34       79.90    123.17 o 
  -7   2  10      676.11      694.61     99.21 o 
  -6   2  10       14.65       33.31     21.47 o 
  -5   2  10      304.70      312.87     11.91 o 
  -4   2  10       32.91       41.77     21.15 o 
  -3   2  10      884.48      773.44     13.66 o 
  -2   2  10        1.82       80.07     34.94 o 
  -1   2  10     5082.52     4855.13     28.74 o 
   0   2  10      207.48      197.73     25.79 o 
   1   2  10      660.45      548.47    138.85 o 
   2   2  10      885.67      920.78     74.20 o 
   3   2  10     2594.78     2632.59    189.19 o 
   4   2  10     1677.23     1649.75     39.70 o 
   5   2  10     3407.19     4172.74    120.09 o 
   6   2  10      384.65      373.74     46.20 o 
   7   2  10     1438.06     1595.96    160.55 o 
   8   2  10      379.55      443.89     44.38 o 
   9   2  10       27.24      148.95     99.60 o 
  10   2  10      175.38      239.64     59.08 o 
  11   2  10      416.18      399.96     20.95 o 
  12   2  10       15.94      104.57     74.63 o 
  13   2  10       70.24       70.73      2.60 o 
 -13   3  10      300.89      282.74     11.21 o 
 -12   3  10       24.38      100.30    103.61 o 
 -11   3  10      116.48      118.19     23.63 o 
 -10   3  10      419.16      381.79     16.49 o 
  -9   3  10      660.51      691.63     39.59 o 
  -8   3  10      567.87      646.01     52.08 o 
  -7   3  10      491.81      490.04     59.94 o 
  -6   3  10     2504.06     2305.18    128.21 o 
  -5   3  10      134.08      163.85     21.62 o 
  -4   3  10      295.01      425.44     59.03 o 
  -3   3  10       51.82      132.79     43.83 o 
  -2   3  10     1072.85      992.13     78.88 o 
  -1   3  10     1124.08     1125.89     19.25 o 
   0   3  10     1898.23     1927.74    221.73 o 
   1   3  10       49.10       93.52     54.31 o 
   2   3  10      628.09      612.29     69.05 o 
   3   3  10     2072.95     2107.98     75.07 o 
   4   3  10     1137.43     1056.83     84.40 o 
   5   3  10     4626.49     4779.84    125.85 o 
   6   3  10      384.83      384.32     54.95 o 
   7   3  10      126.57      156.65     91.12 o 
   8   3  10      173.99      169.01    107.08 o 
   9   3  10      308.35      298.92     46.25 o 
  10   3  10      201.29      299.76     86.85 o 
  11   3  10       20.06       20.42     12.98 o 
  12   3  10      124.68      146.00     51.30 o 
  13   3  10      254.14      236.49     16.92 o 
 -13   4  10        0.07       28.12     80.50 o 
 -12   4  10       40.77       60.15     28.65 o 
 -11   4  10        4.70        0.65     36.26 o 
 -10   4  10        8.97       16.41     15.60 o 
  -9   4  10       52.28       55.27      8.10 o 
  -8   4  10       81.07       95.97     30.00 o 
  -7   4  10      685.63      708.55     47.25 o 
  -6   4  10     2240.53     2199.22     55.82 o 
  -5   4  10      844.33      876.63     37.41 o 
  -4   4  10     3279.70     3105.86    106.74 o 
  -3   4  10      158.87      174.43     92.44 o 
  -2   4  10     1089.39     1085.63    107.73 o 
  -1   4  10      390.09      540.80     44.42 o 
   0   4  10    14846.77    13628.35     55.39 o 
   1   4  10      442.87      414.08     28.32 o 
   2   4  10     1719.95     1594.24     33.00 o 
   3   4  10      138.26      255.86     74.03 o 
   4   4  10     5325.86     4848.49     58.43 o 
   5   4  10     1403.65     1538.24    113.69 o 
   6   4  10      672.74      588.83    109.54 o 
   7   4  10       96.94      171.83    123.93 o 
   8   4  10      544.89      547.77    131.25 o 
   9   4  10      521.50      522.40     15.94 o 
  10   4  10      525.52      541.97    124.54 o 
  11   4  10      192.48      291.59    172.27 o 
  12   4  10      117.47      124.50     52.50 o 
  13   4  10       18.33       15.62     26.90 o 
 -13   5  10        0.88       31.44     30.77 o 
 -12   5  10        0.69       43.43     47.37 o 
 -11   5  10       21.94       42.32     49.74 o 
 -10   5  10      339.60      335.97     10.76 o 
  -9   5  10      239.32      243.43     15.33 o 
  -8   5  10      746.02      766.89     50.98 o 
  -7   5  10     1025.01     1215.44     77.69 o 
  -6   5  10     1794.45     1900.39     34.64 o 
  -5   5  10      554.89      839.48     92.53 o 
  -4   5  10      190.56      239.25    110.21 o 
  -3   5  10      464.91      479.49     67.09 o 
  -2   5  10     1102.20     1086.92     51.03 o 
  -1   5  10     2281.82     2296.71    213.27 o 
   0   5  10      492.68      738.13    101.30 o 
   1   5  10      394.72      392.79    111.80 o 
   2   5  10      115.34      194.98     48.13 o 
   3   5  10      400.42      370.12     23.34 o 
   4   5  10       64.45      133.59     38.50 o 
   5   5  10     2125.24     2020.36     38.37 o 
   6   5  10     1206.32     1373.58     74.65 o 
   7   5  10       41.67      105.14    116.13 o 
   8   5  10        0.79       29.94    102.84 o 
   9   5  10      260.71      376.64    154.04 o 
  10   5  10      308.28      354.95     64.65 o 
  11   5  10      314.70      415.26    165.76 o 
  12   5  10      150.34      170.10    113.25 o 
 -12   6  10       62.33       52.06     30.28 o 
 -11   6  10        0.19        2.42      2.59 o 
 -10   6  10        0.40        8.50     28.14 o 
  -9   6  10        1.01        5.84     14.08 o 
  -8   6  10      149.74      173.97     21.18 o 
  -7   6  10       77.51       94.79     43.46 o 
  -6   6  10       23.83       96.28     39.10 o 
  -5   6  10     1322.55     1354.01     49.72 o 
  -4   6  10        0.04       41.61     49.70 o 
  -3   6  10      877.12      879.55    111.69 o 
  -2   6  10       16.49       83.74     59.88 o 
  -1   6  10     2135.10     1979.78     76.55 o 
   0   6  10        2.50       38.68     84.76 o 
   1   6  10     1167.83     1193.40     68.29 o 
   2   6  10      382.88      403.90     57.35 o 
   3   6  10     1250.26     1377.17     66.60 o 
   4   6  10     1171.84     1261.57     47.49 o 
   5   6  10     1935.31     2035.62     72.63 o 
   6   6  10      423.43      404.90     14.83 o 
   7   6  10      225.75      529.82    151.87 o 
   8   6  10       22.12       42.96    165.76 o 
   9   6  10      485.40      488.16     37.75 o 
  10   6  10       80.95      105.44    185.72 o 
  11   6  10      166.76      156.65     63.35 o 
  12   6  10      110.60      243.00    181.38 o 
 -12   7  10       62.43       59.21     36.75 o 
 -11   7  10        4.93       61.15     87.35 o 
 -10   7  10      181.37      200.42     88.48 o 
  -9   7  10      217.79      197.02     12.46 o 
  -8   7  10       57.82       80.31     46.90 o 
  -7   7  10       49.37      119.64     83.88 o 
  -6   7  10     2050.55     2192.09     58.54 o 
  -5   7  10      480.96      456.13     19.91 o 
  -4   7  10       69.96       94.65     70.37 o 
  -3   7  10      161.68      200.34     28.99 o 
  -2   7  10       91.56       93.91     30.73 o 
  -1   7  10      137.09      152.11     20.40 o 
   0   7  10      817.33      807.31     52.87 o 
   1   7  10     3372.48     3257.56     45.53 o 
   2   7  10        1.15       34.24     52.89 o 
   3   7  10       49.28      116.41     37.85 o 
   4   7  10      167.35      199.82     40.38 o 
   5   7  10     1614.26     1797.39     65.91 o 
   6   7  10        0.93       25.39     29.30 o 
   7   7  10       10.42        3.91     16.27 o 
   8   7  10       76.94      108.48    129.31 o 
   9   7  10      350.13      311.12     14.32 o 
  10   7  10      669.28      613.13    154.48 o 
  11   7  10        1.10       10.41     27.34 o 
  12   7  10       59.25       59.01     64.22 o 
 -12   8  10       20.83       38.59    105.21 o 
 -11   8  10      303.02      280.78     24.47 o 
 -10   8  10       50.91       59.62     31.55 o 
  -9   8  10       10.11       33.80     37.75 o 
  -8   8  10      119.01      138.54     57.19 o 
  -7   8  10      328.86      376.80     73.05 o 
  -6   8  10      206.50      220.24      5.97 o 
  -5   8  10       67.16       62.07      3.90 o 
  -4   8  10      286.70      321.09    127.60 o 
  -3   8  10      623.17      623.49     38.37 o 
  -2   8  10      380.06      412.69     42.80 o 
  -1   8  10       86.99      128.99     44.00 o 
   0   8  10      422.51      631.66     62.53 o 
   1   8  10      163.95      179.43     34.02 o 
   2   8  10     1365.95     1329.89    113.24 o 
   3   8  10       72.29       73.19     67.84 o 
   4   8  10      912.47     1064.02     59.72 o 
   5   8  10      107.33      126.71     30.27 o 
   6   8  10      851.87      821.44     23.02 o 
   7   8  10       51.38       42.55      9.98 o 
   8   8  10      153.70      117.08     11.93 o 
   9   8  10        0.31       27.77    123.67 o 
  10   8  10      378.94      392.26    123.67 o 
  11   8  10      117.59      135.38    101.54 o 
 -11   9  10       62.48       62.63     71.38 o 
 -10   9  10      113.80      126.97     90.95 o 
  -9   9  10      454.98      476.51    114.45 o 
  -8   9  10       16.77       58.29     67.07 o 
  -7   9  10       34.22       36.02     20.87 o 
  -6   9  10       11.68        5.84     19.74 o 
  -5   9  10      762.51      770.36    170.53 o 
  -4   9  10      855.98      893.63     73.19 o 
  -3   9  10       96.71      125.34     90.26 o 
  -2   9  10      240.12      235.53     30.37 o 
  -1   9  10      845.91      810.65     12.97 o 
   0   9  10       36.87       71.44     55.76 o 
   1   9  10      160.98      228.67     94.10 o 
   2   9  10      347.16      341.66     37.32 o 
   3   9  10       32.37       68.75     28.50 o 
   4   9  10        1.35       12.00     98.73 o 
   5   9  10        1.62       16.88     59.13 o 
   6   9  10       23.36       68.56    121.93 o 
   7   9  10      536.45      572.34     85.48 o 
   8   9  10      145.75      116.72    189.62 o 
   9   9  10       34.10      116.72     59.88 o 
  10   9  10       32.47       74.20    156.65 o 
  11   9  10      201.52      203.94     45.56 o 
 -11  10  10       19.87       98.84    109.38 o 
 -10  10  10       11.21      104.25     49.75 o 
  -9  10  10      137.34      159.68    173.13 o 
  -8  10  10        0.32       31.68    135.38 o 
  -7  10  10        1.45       16.03     20.97 o 
  -6  10  10      301.86      293.04     52.49 o 
  -5  10  10      108.86      103.29     26.55 o 
  -3  10  10      698.56      650.40     33.19 o 
  -2  10  10      149.49      205.79    105.51 o 
  -1  10  10       32.79       61.49     20.47 o 
   0  10  10        0.40        0.00      9.10 o 
   1  10  10      359.54      344.26     57.93 o 
   2  10  10        0.41       25.17     77.00 o 
   3  10  10      877.02      859.24     32.33 o 
   4  10  10      760.43      793.39    109.04 o 
   5  10  10      287.47      361.02     66.81 o 
   6  10  10       82.31      176.61    161.85 o 
   7  10  10      243.20      265.13     68.13 o 
   8  10  10       58.38      102.41     28.20 o 
   9  10  10      628.97      628.75     19.53 o 
  10  10  10       88.02       95.03    178.34 o 
 -10  11  10       27.69       46.73     46.11 o 
  -9  11  10      155.04      156.65    118.89 o 
  -8  11  10      183.52      261.22     82.01 o 
  -7  11  10      123.24      214.79    152.31 o 
  -6  11  10        1.75       94.59     87.22 o 
  -5  11  10       52.57       50.93     11.25 o 
  -4  11  10       46.09      144.06    108.05 o 
  -3  11  10       72.37       99.30     49.94 o 
  -2  11  10        6.21       60.35     76.13 o 
  -1  11  10        1.27       55.15    109.53 o 
   0  11  10      268.46      333.12     88.51 o 
   1  11  10      537.84      599.66    129.76 o 
   2  11  10       12.43       31.94     59.88 o 
   3  11  10      226.71      299.42    105.17 o 
   4  11  10       37.37      101.01     71.62 o 
   5  11  10      268.38      245.16      4.77 o 
   6  11  10       42.42       46.00     49.47 o 
   7  11  10      123.60      111.52    141.89 o 
   8  11  10      159.07      147.10     21.26 o 
   9  11  10       49.31       47.30    186.15 o 
  10  11  10       21.10       32.54     73.33 o 
  -9  12  10        0.51       41.55     62.58 o 
  -8  12  10      122.10      120.63     46.00 o 
  -7  12  10       58.75       62.92     96.33 o 
  -6  12  10      339.34      380.98    114.12 o 
  -5  12  10      172.10      186.59    163.15 o 
  -4  12  10        3.43       88.09    158.81 o 
  -3  12  10       65.45       78.97     26.47 o 
  -2  12  10      366.39      349.31     26.90 o 
  -1  12  10      170.73      307.22    151.44 o 
   0  12  10      138.50      146.31     44.48 o 
   1  12  10        9.56       16.63     74.31 o 
   2  12  10      440.36      450.09     84.74 o 
   3  12  10        5.37       13.43     57.69 o 
   4  12  10      653.03      649.17     43.64 o 
   5  12  10       78.96       76.37     11.06 o 
   6  12  10      595.41      574.51     61.18 o 
   7  12  10      320.84      372.30     34.28 o 
   8  12  10      252.06      276.41     30.81 o 
   9  12  10       11.70       32.54     81.14 o 
  -8  13  10        0.70        7.81    105.88 o 
  -7  13  10      169.66      234.75    102.41 o 
  -6  13  10      249.98      283.35     35.15 o 
  -5  13  10      382.47      378.81     66.82 o 
  -4  13  10        0.08       20.83    194.40 o 
  -3  13  10      260.83      359.72    168.79 o 
  -2  13  10      145.48      210.45     80.71 o 
  -1  13  10      121.88      118.03      1.30 o 
   0  13  10       48.09       60.31     95.03 o 
   1  13  10       30.02      101.10     68.56 o 
   2  13  10       52.06       43.83     80.28 o 
   3  13  10       86.24      115.86     42.96 o 
   4  13  10      214.37      267.29     76.37 o 
   5  13  10      232.50      347.57    183.55 o 
   6  13  10      172.22      189.19    191.79 o 
   8  13  10       65.36       92.42    180.08 o 
  -7  14  10        0.82       61.62    117.16 o 
  -6  14  10       33.99      174.44    179.21 o 
  -5  14  10      574.00      566.27     69.86 o 
  -4  14  10       12.66       27.77    130.61 o 
  -3  14  10       91.72      184.42    159.25 o 
  -2  14  10       24.03       46.86     41.22 o 
  -1  14  10      140.11      184.85    120.63 o 
   0  14  10       93.31       73.33     52.07 o 
   1  14  10      766.66      843.54    137.55 o 
   2  14  10       29.49      124.10    163.59 o 
   3  14  10      572.91      514.20     78.54 o 
   4  14  10       31.75       56.84     37.32 o 
   5  14  10       50.83      122.80    102.84 o 
   6  14  10       13.57      163.59    182.25 o 
   7  14  10      171.03      194.83    160.98 o 
  -5  15  10       54.46      192.66    159.25 o 
  -4  15  10      263.27      221.30     71.60 o 
  -3  15  10      151.82      156.65     73.77 o 
  -2  15  10      117.90      128.01     12.58 o 
  -1  15  10        3.85      109.35    115.86 o 
   0  15  10       31.88       73.33    170.96 o 
   1  15  10       82.26      125.40     73.33 o 
   2  15  10       54.85       52.07      4.34 o 
   3  15  10       21.79       33.41     89.39 o 
   4  15  10        0.46        3.04     57.28 o 
   5  15  10        0.22        2.17     63.79 o 
  -3  16  10       11.98      140.16    147.10 o 
  -2  16  10      581.86      625.71    108.05 o 
  -1  16  10       44.56       95.03     32.98 o 
   0  16  10       41.12       70.30     64.65 o 
   1  16  10       58.79      154.91    113.25 o 
   2  16  10      243.56      251.24    181.81 o 
   3  16  10       13.26      121.93    167.06 o 
 -13   0  11      345.15      336.29     25.17 o 
 -11   0  11       22.23       32.53     33.19 o 
  -9   0  11     1373.54     1418.05     66.82 o 
  -7   0  11      354.17      805.36    177.91 o 
  -5   0  11      632.49      986.73    124.97 o 
  -3   0  11     2443.03     2600.92    103.27 o 
  -1   0  11     3367.66     3229.23     51.20 o 
   1   0  11      386.89      411.36     40.79 o 
   3   0  11      248.11      307.22     98.93 o 
   5   0  11      176.76      222.29     49.69 o 
   7   0  11      501.61      469.94     94.16 o 
   9   0  11      628.80      648.71    113.69 o 
  11   0  11      754.69      782.36    118.03 o 
  13   0  11     1021.74      977.19    109.35 o 
 -13   1  11      142.86      150.06    109.23 o 
 -12   1  11       49.36       48.76     35.80 o 
 -11   1  11       92.26       88.53     66.53 o 
 -10   1  11       32.82       58.58    165.76 o 
  -9   1  11        0.70       23.62    128.51 o 
  -8   1  11       16.65       20.62     82.65 o 
  -7   1  11        0.64       18.42     85.32 o 
  -6   1  11       14.05       95.24     71.64 o 
  -5   1  11      170.43      164.51     16.06 o 
  -4   1  11      955.16     1157.06     93.51 o 
  -3   1  11      737.30      719.97     47.30 o 
  -2   1  11     1860.68     1885.79    130.61 o 
  -1   1  11      726.98      730.13     50.31 o 
   0   1  11     1553.04     1635.00     71.03 o 
   1   1  11      752.15      885.20     83.53 o 
   2   1  11      584.46      589.13    132.20 o 
   3   1  11     1003.59      935.97     74.85 o 
   4   1  11     1082.47      931.76     58.15 o 
   5   1  11     3445.77     4027.33     94.48 o 
   6   1  11      626.62      604.45    197.65 o 
   7   1  11      639.17      627.32     79.85 o 
   8   1  11     2128.38     2066.89     81.98 o 
   9   1  11      676.82      655.73    115.31 o 
  10   1  11      263.93      312.12     51.87 o 
  11   1  11      369.50      380.95     73.21 o 
  12   1  11      251.34      250.59     35.93 o 
  13   1  11       40.31       33.85      4.77 o 
 -13   2  11        3.97       23.82     46.83 o 
 -12   2  11       88.20       86.63     80.21 o 
 -11   2  11       99.76       87.59      8.54 o 
 -10   2  11      581.03      544.02     34.06 o 
  -9   2  11        4.39       36.58    102.79 o 
  -8   2  11      795.76      760.86    138.20 o 
  -7   2  11      346.77      320.74     10.83 o 
  -6   2  11      776.03      783.71     60.10 o 
  -5   2  11      142.90      202.58    106.87 o 
  -4   2  11     1822.17     1703.29     25.50 o 
  -3   2  11       16.35       77.96     81.28 o 
  -2   2  11     1465.22     1376.52     73.87 o 
  -1   2  11     1242.33     1246.81    103.27 o 
   0   2  11     1753.38     1762.53     97.09 o 
   1   2  11       45.02       90.07     42.38 o 
   2   2  11      498.37      449.20     20.08 o 
   3   2  11       20.70      129.40    131.07 o 
   4   2  11       55.73       49.28     39.28 o 
   5   2  11      147.04      178.62    102.68 o 
   6   2  11       22.23       21.28     10.63 o 
   7   2  11        9.34       68.56    177.47 o 
   8   2  11      212.66      249.41     39.31 o 
   9   2  11       43.13       80.42     45.41 o 
  10   2  11      484.84      488.15     79.30 o 
  11   2  11        0.75       30.80    127.24 o 
  12   2  11      411.44      407.46     57.90 o 
  13   2  11      170.11      199.17     71.16 o 
 -13   3  11      136.77      151.22     52.96 o 
 -12   3  11        0.40       26.05     21.03 o 
 -11   3  11      136.83      138.12     21.46 o 
 -10   3  11      279.89      344.31    114.03 o 
  -9   3  11       11.53       48.42     83.11 o 
  -8   3  11        6.04       59.18     26.57 o 
  -7   3  11       12.08      100.64     55.34 o 
  -6   3  11       19.40       80.34     65.48 o 
  -5   3  11        1.81       53.61     21.73 o 
  -4   3  11       92.07       91.75     20.30 o 
  -3   3  11      453.63      668.99     94.73 o 
  -2   3  11       22.55      154.94     46.19 o 
  -1   3  11     3304.69     3153.78     70.26 o 
   0   3  11     7148.75     6863.53     27.34 o 
   1   3  11      723.39      731.73     60.10 o 
   2   3  11        3.95       78.97     90.26 o 
   3   3  11     1619.84     1722.23    102.84 o 
   4   3  11      340.57      595.65    116.86 o 
   5   3  11     1888.13     1989.30    110.83 o 
   6   3  11     3132.13     3172.39    101.54 o 
   7   3  11     1445.59     1495.29    157.08 o 
   8   3  11       32.24      132.11     83.90 o 
   9   3  11      192.60      242.45     47.05 o 
  10   3  11      104.23       99.76     12.15 o 
  11   3  11        1.38       41.72     44.04 o 
  12   3  11       65.75       82.75    113.37 o 
  13   3  11       15.87       24.73    109.35 o 
 -13   4  11        2.24       11.87    100.78 o 
 -12   4  11       59.24       60.50     16.46 o 
 -11   4  11       56.79       40.11     66.46 o 
 -10   4  11      242.47      243.74     73.91 o 
  -9   4  11      657.36      641.53     63.39 o 
  -8   4  11       10.53       53.77     63.14 o 
  -7   4  11     2943.56     2872.08     58.29 o 
  -6   4  11      147.13      210.57     55.50 o 
  -5   4  11     1746.85     1842.56     69.59 o 
  -4   4  11     1336.72     1376.20     47.81 o 
  -3   4  11     4113.15     3633.97     68.78 o 
  -2   4  11      456.30      505.85    100.69 o 
  -1   4  11     3759.54     4072.87    231.06 o 
   0   4  11     1353.87     1234.50    110.92 o 
   1   4  11      868.83      963.34     58.73 o 
   2   4  11      381.94      403.80     46.65 o 
   3   4  11       28.06      104.96     38.18 o 
   4   4  11       84.55      109.47     18.66 o 
   5   4  11      288.71      321.84     91.64 o 
   7   4  11        2.27       33.85     15.19 o 
   8   4  11        9.01       33.41    154.91 o 
   9   4  11      731.93      745.47    144.06 o 
  10   4  11       65.64       88.95    179.64 o 
  11   4  11        1.92       36.11     36.50 o 
  12   4  11       44.79       36.50      4.77 o 
 -12   5  11       69.73       61.05     83.32 o 
 -11   5  11        2.21        0.00      7.29 o 
 -10   5  11       95.12      113.82     31.88 o 
  -9   5  11      241.96      232.15     16.41 o 
  -8   5  11       49.53       62.32     16.35 o 
  -7   5  11      256.46      260.32     20.18 o 
  -6   5  11       56.34       68.57     22.70 o 
  -5   5  11      599.35      582.47     46.45 o 
  -4   5  11        1.71        4.72     68.51 o 
  -3   5  11      475.39      606.59     91.34 o 
  -2   5  11      382.39      331.52     14.32 o 
  -1   5  11     4955.80     4800.30    317.41 o 
   0   5  11      140.49      149.33     33.41 o 
   1   5  11      607.14      683.51     43.99 o 
   2   5  11      478.95      622.46    105.23 o 
   3   5  11      904.17      904.48     67.05 o 
   4   5  11      277.69      370.40     39.41 o 
   5   5  11      171.46      181.30     41.03 o 
   6   5  11      339.34      630.05    113.69 o 
   7   5  11     1527.46     1640.65     85.48 o 
   8   5  11      748.89      712.06    187.89 o 
   9   5  11       29.21       28.64     10.85 o 
  10   5  11        3.45        9.55     32.98 o 
  11   5  11       41.66       82.88     72.03 o 
  12   5  11       87.50       84.61     19.09 o 
 -12   6  11      124.05      105.46     11.93 o 
 -11   6  11       59.20       68.87     49.24 o 
 -10   6  11      151.41      143.93     11.94 o 
  -9   6  11       23.34       23.33      6.56 o 
  -8   6  11      402.95      450.17     77.29 o 
  -7   6  11       39.93       32.34      4.38 o 
  -6   6  11      152.05      201.47     71.18 o 
  -5   6  11       20.82       59.46     79.92 o 
  -4   6  11      800.03      767.14     48.76 o 
  -3   6  11      226.11      199.14     21.49 o 
  -2   6  11      390.01      546.57     35.38 o 
  -1   6  11      811.88      775.82     25.47 o 
   0   6  11      168.22      450.76     73.09 o 
   1   6  11      232.88      213.23     14.38 o 
   2   6  11      361.65      335.99     72.63 o 
   3   6  11      169.81      210.34     48.51 o 
   4   6  11        0.28       15.55     56.08 o 
   5   6  11      453.39      541.67     70.09 o 
   6   6  11      790.82      721.19     16.49 o 
   7   6  11      719.86      736.80    187.89 o 
   8   6  11      294.81      286.82    114.55 o 
   9   6  11        3.23       29.51    142.76 o 
  10   6  11      171.55      250.81     72.46 o 
  11   6  11       36.18       50.77     52.94 o 
  12   6  11       29.16       13.45     79.84 o 
 -12   7  11       58.18       73.77     35.02 o 
 -11   7  11       34.48       45.17     16.90 o 
 -10   7  11      308.05      290.29     33.22 o 
  -9   7  11       71.61       56.54     11.73 o 
  -8   7  11      537.94      491.94     39.28 o 
  -7   7  11       47.23       37.88     39.00 o 
  -6   7  11      128.20      222.51    112.50 o 
  -5   7  11       31.20       50.13     38.79 o 
  -4   7  11      487.17      463.92     73.16 o 
  -3   7  11       98.66      125.72    106.04 o 
  -2   7  11      307.07      289.44    187.67 o 
  -1   7  11      780.73      796.01     26.12 o 
   0   7  11      238.30      291.93     81.59 o 
   1   7  11      312.89      294.75     13.16 o 
   2   7  11       13.56       17.33     30.80 o 
   3   7  11       85.00      202.45    163.58 o 
   4   7  11        3.27       52.95     16.58 o 
   5   7  11       50.07      144.52     71.76 o 
   6   7  11     1123.61     1065.71     16.92 o 
   7   7  11      478.03      477.31     21.26 o 
   8   7  11      105.85      196.13     97.63 o 
   9   7  11       23.14       65.09     83.31 o 
  10   7  11      422.16      448.24    124.10 o 
  11   7  11      161.68      137.99    153.17 o 
 -11   8  11      368.50      413.82     63.22 o 
 -10   8  11      106.54      114.24     41.87 o 
  -9   8  11      308.84      307.01     53.35 o 
  -8   8  11        0.85        0.00     10.61 o 
  -7   8  11      120.46      170.08     32.29 o 
  -6   8  11      923.08      900.78     64.29 o 
  -5   8  11     1093.36     1100.12     60.79 o 
  -4   8  11        0.57       88.73     45.33 o 
  -3   8  11       23.37       27.01     14.97 o 
  -2   8  11       73.49       84.26     82.29 o 
  -1   8  11       96.98      176.61    124.97 o 
   0   8  11       78.93      103.73     17.54 o 
   1   8  11      168.77      373.93    149.49 o 
   2   8  11      155.41      171.61     52.61 o 
   3   8  11      266.25      267.32    103.59 o 
   4   8  11     1461.19     1540.25    127.36 o 
   5   8  11      800.24      772.48     97.03 o 
   6   8  11       20.36       76.37     59.88 o 
   7   8  11       45.26      174.87    190.92 o 
   8   8  11       31.74       44.26     58.58 o 
   9   8  11       17.92       56.84     48.60 o 
  10   8  11       63.44       78.11    137.55 o 
  11   8  11      409.88      408.32     42.52 o 
 -11   9  11        3.15        1.90     31.04 o 
 -10   9  11       23.32       43.39    128.44 o 
  -9   9  11       29.08       32.98     28.20 o 
  -8   9  11        0.30       10.48     55.91 o 
  -7   9  11        6.38       22.30     33.19 o 
  -6   9  11      104.42       98.58     23.65 o 
  -5   9  11      519.36      514.20    188.76 o 
  -4   9  11      202.65      235.62    103.71 o 
  -3   9  11       98.85      200.04    136.25 o 
  -2   9  11      105.14      207.85    195.26 o 
  -1   9  11        2.19       12.18     35.36 o 
   0   9  11      183.93      261.68     72.60 o 
   1   9  11      495.99      512.10     47.56 o 
   2   9  11      703.50      588.45     54.24 o 
   3   9  11      333.06      404.18     97.20 o 
   4   9  11     2118.62     2051.07     62.86 o 
   5   9  11      235.62      213.76     45.06 o 
   6   9  11       30.64       29.94    157.95 o 
   7   9  11      124.51      153.17    117.16 o 
   8   9  11      844.73      865.67     41.66 o 
   9   9  11      224.23      297.67     43.83 o 
  10   9  11       21.79       93.29    185.28 o 
 -10  10  11       24.84       21.70    111.95 o 
  -9  10  11       27.83       57.71    141.89 o 
  -8  10  11      309.17      295.93     25.17 o 
  -7  10  11       15.99       66.79     46.32 o 
  -6  10  11     1211.49     1197.19    148.83 o 
  -5  10  11      439.94      476.88    119.33 o 
  -4  10  11        5.85      102.84     92.86 o 
  -3  10  11      268.40      351.91     77.67 o 
  -2  10  11      823.98      788.03     12.15 o 
  -1  10  11       22.63       55.65     55.54 o 
   0  10  11      132.70      205.79     72.96 o 
   1  10  11       35.93       33.46     16.01 o 
   2  10  11        2.85       51.49     88.85 o 
   3  10  11       51.22       72.43     16.78 o 
   4  10  11       57.29       96.84     69.68 o 
   5  10  11       39.22       67.00     61.60 o 
   6  10  11       40.22       77.24     82.88 o 
   7  10  11       56.32       67.69     29.94 o 
   8  10  11      294.08      384.45    172.27 o 
   9  10  11      112.92      136.68    127.57 o 
  10  10  11       52.76       51.20    193.96 o 
  -9  11  11        9.76       15.19    193.09 o 
  -8  11  11       24.29       15.62     36.88 o 
  -7  11  11       61.66       56.84      7.38 o 
  -6  11  11      224.96      247.77      6.51 o 
  -5  11  11       26.65      127.14    100.67 o 
  -4  11  11      266.77      258.18     70.73 o 
  -3  11  11      277.35      332.38    121.50 o 
  -2  11  11      161.74      188.15     74.03 o 
  -1  11  11       57.99       75.08     42.93 o 
   0  11  11      350.55      434.55    130.19 o 
   1  11  11      219.44      200.17     26.79 o 
   2  11  11      129.75      122.06     29.72 o 
   3  11  11      221.19      290.67    102.45 o 
   4  11  11      307.44      272.28     65.49 o 
   5  11  11      366.82      401.72     71.18 o 
   6  11  11        8.53       28.20     15.62 o 
   7  11  11      170.73      126.27    126.70 o 
   8  11  11      234.65      240.39    103.27 o 
   9  11  11      572.32      656.52    170.96 o 
  -8  12  11       75.63      106.31    158.38 o 
  -7  12  11      433.56      411.36     92.86 o 
  -6  12  11       62.75      130.61     65.52 o 
  -5  12  11      426.85      434.35    142.76 o 
  -4  12  11        0.87       14.75      6.07 o 
  -3  12  11       33.18      160.98    146.66 o 
  -2  12  11        5.66       82.44     82.01 o 
  -1  12  11      701.80      669.54     25.17 o 
   0  12  11       72.56       60.75     46.43 o 
   1  12  11       36.85       76.80    172.70 o 
   2  12  11      289.36      314.16     48.60 o 
   3  12  11       39.50       70.73     28.64 o 
   4  12  11        3.80       60.75     39.49 o 
   5  12  11       84.60      146.66     29.07 o 
   6  12  11        0.03       10.41     57.71 o 
   7  12  11       49.71       46.43    124.54 o 
   8  12  11       15.02       61.18     93.73 o 
  -7  13  11      125.25      157.95    166.63 o 
  -6  13  11       94.77      203.94    179.64 o 
  -5  13  11        1.57       70.73     71.60 o 
  -4  13  11        9.09       19.09      6.07 o 
  -3  13  11       99.81      164.46    160.12 o 
  -2  13  11      244.19      223.03     34.71 o 
  -1  13  11      188.12      235.62     95.03 o 
   0  13  11       80.46      171.40    147.53 o 
   1  13  11      459.47      450.41     68.13 o 
   2  13  11      454.86      500.74     58.58 o 
   3  13  11      164.40      145.36     96.76 o 
   4  13  11      209.79      228.68     20.39 o 
   5  13  11       19.00        7.81      6.94 o 
   6  13  11      117.60      147.97    116.72 o 
   7  13  11      210.93      245.60     87.22 o 
  -6  14  11      274.38      288.56     27.34 o 
  -5  14  11      324.94      347.14    136.25 o 
  -4  14  11      286.38      275.54    156.21 o 
  -3  14  11       68.83       93.73     38.62 o 
  -2  14  11      235.79      249.07    123.67 o 
  -1  14  11      424.90      466.46    185.72 o 
   0  14  11      240.97      248.20     31.24 o 
   1  14  11      177.09      248.64    131.48 o 
   2  14  11       13.69       65.52     36.88 o 
   3  14  11      310.61      311.55     19.53 o 
   4  14  11       84.68       76.37     15.62 o 
   5  14  11       66.47       79.41    134.08 o 
   6  14  11        4.45       25.60      9.11 o 
  -4  15  11      227.01      265.13     76.80 o 
  -3  15  11       78.60      133.65     64.65 o 
  -2  15  11      341.72      379.25     48.60 o 
  -1  15  11      162.74      166.19     75.07 o 
   0  15  11      305.54      377.51     91.56 o 
   1  15  11      220.91      282.05     93.29 o 
   2  15  11       54.13       98.50    108.05 o 
   3  15  11      307.69      390.53    180.94 o 
   4  15  11      182.56      261.65    123.23 o 
 -12   0  12      784.17      808.83    188.76 o 
 -10   0  12      344.64      377.51    190.49 o 
  -8   0  12     1099.14     1054.43     94.59 o 
  -6   0  12      399.60      449.54     82.01 o 
  -4   0  12       28.52       46.43     47.30 o 
  -2   0  12      105.76      348.87    171.83 o 
   0   0  12      877.83      971.98     62.48 o 
   2   0  12     3126.62     3140.28    117.59 o 
   4   0  12     8972.57     8235.37     20.83 o 
   6   0  12      902.23      939.87     67.26 o 
   8   0  12     1997.95     1882.35    181.38 o 
  10   0  12      814.14      807.09    165.76 o 
  12   0  12      386.39      366.23     17.36 o 
 -12   1  12        2.94       15.11     58.08 o 
 -11   1  12        8.12       18.88     12.91 o 
 -10   1  12      228.70      301.42     87.84 o 
  -9   1  12      686.95      681.92     31.24 o 
  -8   1  12      634.60      575.91     21.26 o 
  -7   1  12      396.16      438.84     76.11 o 
  -6   1  12      494.17      536.95     87.84 o 
  -5   1  12      353.45      371.92     34.83 o 
  -4   1  12      733.91     1044.04     95.71 o 
  -3   1  12      506.56      425.77    155.56 o 
  -2   1  12     1889.24     1681.39     61.36 o 
  -1   1  12     1231.67     1397.38     78.86 o 
   0   1  12     1012.48     1019.03    169.45 o 
   1   1  12      491.46      711.13     50.18 o 
   2   1  12      170.44      230.83     41.06 o 
   3   1  12      412.35      570.12    101.06 o 
   4   1  12      443.59      571.08     98.93 o 
   5   1  12      218.91      302.31     56.56 o 
   6   1  12      189.21      174.51      8.03 o 
   7   1  12      403.05      475.52     49.50 o 
   8   1  12      134.64      147.50     50.27 o 
   9   1  12        3.34        3.95     72.45 o 
  10   1  12      116.51      154.46     64.22 o 
  11   1  12       15.72       32.88    107.62 o 
  12   1  12      152.58      134.74     81.93 o 
 -12   2  12       32.74       88.82    118.72 o 
 -11   2  12      241.98      238.22     49.47 o 
 -10   2  12        5.79       37.35     90.07 o 
  -9   2  12      306.76      335.03     72.28 o 
  -8   2  12       14.61       57.27     57.05 o 
  -7   2  12       18.84       89.92     76.42 o 
  -6   2  12      216.44      233.04     91.38 o 
  -5   2  12      129.93      150.61     51.85 o 
  -4   2  12      320.39      324.06    102.04 o 
  -3   2  12      244.90      246.94     44.40 o 
  -2   2  12        0.02       29.13     65.78 o 
  -1   2  12      443.11      443.96    101.10 o 
   0   2  12       18.27       24.81     69.00 o 
   1   2  12      141.98      184.91     69.76 o 
   2   2  12       20.31       43.87     32.14 o 
   3   2  12      305.86      434.87     27.09 o 
   4   2  12      353.75      351.38     21.43 o 
   5   2  12     4514.78     4263.14     28.25 o 
   6   2  12       17.50       69.58     32.33 o 
   7   2  12     1338.79     1198.37     67.47 o 
   8   2  12        2.12       44.80    121.21 o 
   9   2  12      392.55      379.06     47.23 o 
  10   2  12      331.12      283.90     77.87 o 
  11   2  12     1109.91     1061.92     63.09 o 
  12   2  12       34.93       50.80     36.31 o 
 -12   3  12       17.49       12.68     20.83 o 
 -11   3  12        3.25       34.04     84.76 o 
 -10   3  12      154.56      206.98     98.66 o 
  -9   3  12      226.14      245.35     68.06 o 
  -8   3  12      732.32      664.57     37.79 o 
  -7   3  12       78.83      210.55     63.79 o 
  -6   3  12      369.30      340.58     23.71 o 
  -5   3  12      586.24      474.72     53.43 o 
  -4   3  12      388.35      428.22     46.41 o 
  -3   3  12       14.29       78.98     30.84 o 
  -2   3  12       99.79      342.13     43.69 o 
  -1   3  12      565.83      606.78     51.19 o 
   0   3  12     2387.70     2498.08    124.10 o 
   1   3  12     1713.82     1692.29    115.86 o 
   2   3  12     1285.05     1516.98    134.52 o 
   3   3  12      117.17      213.49    182.68 o 
   4   3  12        2.73       16.46    121.59 o 
   5   3  12       10.63       98.93     50.33 o 
   6   3  12      452.11      477.31    189.19 o 
   7   3  12      303.50      366.66     82.44 o 
   8   3  12       83.45       76.15     14.10 o 
   9   3  12      279.77      333.58     61.68 o 
  10   3  12      110.46       99.82     10.20 o 
  11   3  12      161.26      145.12     85.26 o 
  12   3  12       74.51       81.51     84.35 o 
 -12   4  12      105.37      105.44      8.68 o 
 -11   4  12       30.22       27.58     12.80 o 
 -10   4  12      245.57      353.63    134.50 o 
  -9   4  12        1.75        8.46     31.86 o 
  -8   4  12       23.35       27.54     13.36 o 
  -7   4  12        0.14       28.74     37.75 o 
  -6   4  12       61.23      114.09     68.07 o 
  -5   4  12       98.38      123.15     19.35 o 
  -4   4  12      338.11      327.09     38.46 o 
  -3   4  12      606.38      632.24    102.68 o 
  -2   4  12      132.42      135.38     76.31 o 
  -1   4  12        4.61      114.17    115.19 o 
   0   4  12     1873.80     1758.20     56.92 o 
   1   4  12       59.23      120.23     63.25 o 
   2   4  12      382.80      338.48     10.63 o 
   3   4  12      476.27      629.62    100.24 o 
   4   4  12      337.87      335.45     24.08 o 
   5   4  12       10.90       54.24    190.06 o 
   6   4  12     2257.03     2227.31    194.40 o 
   7   4  12      128.45      202.21     90.69 o 
   8   4  12      164.59      242.13    193.09 o 
   9   4  12       12.77      103.71    128.44 o 
  10   4  12       84.47       83.33     16.44 o 
  11   4  12      338.33      366.35     42.31 o 
  12   4  12      200.17      188.05     27.63 o 
 -12   5  12      150.86      180.69    103.87 o 
 -11   5  12        3.06        9.84     13.67 o 
 -10   5  12       71.62       86.83     27.99 o 
  -9   5  12      375.70      362.47    119.97 o 
  -8   5  12       80.68      110.31     80.34 o 
  -7   5  12      621.10      589.55     43.83 o 
  -6   5  12      171.49      168.09     18.01 o 
  -5   5  12      293.62      511.61     74.86 o 
  -4   5  12     1119.73     1072.65     67.26 o 
  -3   5  12     1309.11     1310.30     40.79 o 
  -2   5  12      149.68      139.37     40.24 o 
  -1   5  12     1133.63     1246.36    105.01 o 
   0   5  12     1975.16     1797.97     45.56 o 
   1   5  12      828.98      809.95     78.97 o 
   2   5  12       44.92       67.74     20.00 o 
   3   5  12        6.01       49.69     44.86 o 
   4   5  12      207.57      266.44     50.16 o 
   5   5  12      152.74      212.62    134.95 o 
   6   5  12       75.37       86.78     52.50 o 
   7   5  12      495.72      595.34    116.29 o 
   8   5  12       44.07       78.97    134.95 o 
   9   5  12       31.04       24.73      8.68 o 
  10   5  12       90.01       94.59    187.45 o 
  11   5  12       60.18       93.29     34.71 o 
  12   5  12        0.66        9.20     66.68 o 
 -11   6  12        0.63        3.51     11.23 o 
 -10   6  12       22.54       25.06     14.05 o 
  -9   6  12       23.17       18.92     15.88 o 
  -8   6  12       95.85       83.18     22.32 o 
  -7   6  12       40.05       61.83     21.00 o 
  -6   6  12     1592.67     1703.83     43.32 o 
  -5   6  12        0.78       81.24     40.88 o 
  -4   6  12      346.74      358.43     36.45 o 
  -3   6  12     1475.41     1466.42     30.04 o 
  -2   6  12      914.81      836.16    171.83 o 
  -1   6  12        7.30       79.84     77.67 o 
   0   6  12     1043.41     1246.22    166.63 o 
   1   6  12      316.86      390.96    109.35 o 
   2   6  12     1075.61     1156.27     66.39 o 
   3   6  12      725.20      767.89     93.33 o 
   4   6  12      111.76      105.42      9.71 o 
   5   6  12      422.62      678.22     96.76 o 
   6   6  12       22.70       12.58     28.64 o 
   7   6  12      425.69      482.95    157.08 o 
   9   6  12      183.61      287.69    155.78 o 
  10   6  12       11.09       19.96     49.03 o 
  11   6  12      225.55      318.93    170.53 o 
 -11   7  12       11.06       31.77     81.10 o 
 -10   7  12        6.92       41.02     94.23 o 
  -9   7  12       14.60       32.80     70.66 o 
  -8   7  12      113.62      103.38     21.81 o 
  -7   7  12      904.77      834.65     10.93 o 
  -6   7  12      478.09      456.80     52.94 o 
  -5   7  12       18.37       70.36     68.58 o 
  -4   7  12      706.06      743.60     63.70 o 
  -3   7  12      108.03      132.78     19.09 o 
  -2   7  12      212.09      278.14    101.10 o 
  -1   7  12      714.18      812.73    140.59 o 
   0   7  12      606.39      795.81    124.97 o 
   1   7  12      158.04      149.90     25.60 o 
   2   7  12      139.33      148.69     93.92 o 
   3   7  12     2107.82     2119.18     77.67 o 
   4   7  12        1.93       58.58     52.96 o 
   5   7  12       92.24      148.83     59.45 o 
   6   7  12        7.70      128.01    108.05 o 
   7   7  12      286.52      288.56    101.10 o 
   8   7  12        0.36       11.28     46.86 o 
   9   7  12       37.54      110.65    121.93 o 
  10   7  12       16.60      109.35    143.63 o 
  11   7  12        8.02       47.73    193.53 o 
 -11   8  12       18.70       27.34     52.94 o 
 -10   8  12        2.13       15.18     41.75 o 
  -9   8  12      179.70      199.31     95.55 o 
  -8   8  12       37.73       57.70     44.63 o 
  -7   8  12       73.98      111.44     74.33 o 
  -6   8  12       58.31       60.75    150.57 o 
  -5   8  12        7.78       65.09     77.67 o 
  -4   8  12       76.19      121.50     20.83 o 
  -3   8  12        0.63       35.15    158.81 o 
  -2   8  12       51.10       72.03     63.35 o 
  -1   8  12      259.29      239.96    183.11 o 
   0   8  12        1.44        6.14     27.99 o 
   1   8  12      173.82      192.80     49.44 o 
   2   8  12       85.82      186.64     67.60 o 
   3   8  12       46.10      109.62     67.65 o 
   4   8  12     1912.34     1770.37     54.89 o 
   5   8  12       74.97      136.68     74.63 o 
   6   8  12       22.34       99.37    143.19 o 
   7   8  12       66.43       75.07     86.35 o 
   8   8  12      765.41      747.64    162.29 o 
   9   8  12       16.62       14.75    149.27 o 
  10   8  12      185.70      198.74     89.82 o 
 -10   9  12      218.71      200.90    149.70 o 
  -9   9  12       24.25       28.97     17.67 o 
  -8   9  12       77.22      127.75     67.52 o 
  -7   9  12      312.57      351.48    180.51 o 
  -6   9  12      422.84      479.05    148.83 o 
  -5   9  12       35.56      118.46    135.82 o 
  -4   9  12       92.41      125.40    127.14 o 
  -3   9  12      161.03      225.64    164.02 o 
  -2   9  12      226.98      333.25    123.67 o 
  -1   9  12      380.57      415.23     91.42 o 
   0   9  12       27.33       66.17     33.19 o 
   1   9  12       60.48      154.88    129.70 o 
   2   9  12      201.15      254.71     83.75 o 
   3   9  12      768.51      685.89     32.98 o 
   4   9  12       67.14       86.28     30.35 o 
   5   9  12        2.53       19.09     50.77 o 
   6   9  12        1.53       27.34    154.04 o 
   7   9  12       36.72       30.37     14.32 o 
   8   9  12        0.53       25.17     25.17 o 
   9   9  12       10.37       30.37    124.54 o 
  10   9  12        2.05       31.24     88.52 o 
  -9  10  12       16.03       18.22     85.05 o 
  -8  10  12       56.89       68.13    187.89 o 
  -7  10  12      271.13      369.27    179.64 o 
  -6  10  12       15.83       86.35     45.13 o 
  -5  10  12       49.37       62.48     85.92 o 
  -4  10  12      149.34      238.22    131.91 o 
  -3  10  12        6.43      116.72     90.26 o 
  -2  10  12       48.03       49.69     69.94 o 
  -1  10  12        1.66       62.79     45.79 o 
   0  10  12      275.88      261.00     48.83 o 
   1  10  12      217.03      228.93     47.92 o 
   2  10  12      185.92      240.43     72.93 o 
   3  10  12      640.66      594.41     16.71 o 
   4  10  12        0.10        0.00      3.47 o 
   5  10  12       67.17       85.92     59.45 o 
   6  10  12      186.67      178.78     32.98 o 
   7  10  12      349.98      370.57     91.56 o 
   8  10  12      109.48      132.78     85.92 o 
   9  10  12      618.17      568.00     19.53 o 
  -9  11  12       45.19       51.64     87.65 o 
  -8  11  12      187.51      227.37     55.11 o 
  -7  11  12      128.42      187.89     63.79 o 
  -6  11  12       74.05      122.37     72.03 o 
  -5  11  12      210.69      188.32     41.66 o 
  -4  11  12       83.12      208.72    165.32 o 
  -3  11  12        1.74       23.87    121.93 o 
  -2  11  12      282.40      249.07      4.34 o 
  -1  11  12       67.17      197.43    164.02 o 
   0  11  12      771.70      788.00     27.34 o 
   1  11  12       11.42       38.70     92.19 o 
   2  11  12      166.51      169.14     14.32 o 
   3  11  12        0.11        7.72     91.78 o 
   4  11  12       13.22       28.49     37.67 o 
   5  11  12       53.25       78.54    147.97 o 
   6  11  12      270.27      285.95     79.41 o 
   7  11  12        0.00       53.37     29.94 o 
   8  11  12        3.51       19.53     81.14 o 
  -8  12  12       12.41       39.49    192.66 o 
  -7  12  12      261.77      244.30     11.28 o 
  -6  12  12      220.51      264.26     84.61 o 
  -5  12  12      507.76      532.85     25.60 o 
  -4  12  12        2.60       14.32     41.22 o 
  -3  12  12       72.12       61.18     91.56 o 
  -2  12  12      312.99      355.81    122.37 o 
  -1  12  12        0.40       25.17     83.31 o 
   0  12  12      573.65      547.17     69.86 o 
   1  12  12       29.89       35.15     40.79 o 
   2  12  12      624.22      546.74     94.16 o 
   3  12  12       77.46       87.65     55.11 o 
   4  12  12      399.33      434.79     57.28 o 
   5  12  12        9.94       75.07    102.84 o 
   6  12  12      613.04      630.92     38.62 o 
   7  12  12       83.80      158.38    176.17 o 
  -6  13  12      387.02      383.15     36.45 o 
  -5  13  12      721.58      774.98    103.27 o 
  -4  13  12      178.04      215.22     29.94 o 
  -3  13  12      413.14      426.11     23.00 o 
  -2  13  12       27.51       39.49     41.22 o 
  -1  13  12      683.84      653.48     72.46 o 
   0  13  12      242.85      343.23    138.42 o 
   1  13  12      435.65      430.01    101.10 o 
   2  13  12       27.74       31.68      3.91 o 
   3  13  12      241.34      260.79     26.04 o 
   4  13  12        0.18       13.45     78.97 o 
   5  13  12        2.60       81.58    183.98 o 
   6  13  12      317.14      306.78    153.61 o 
  -5  14  12      190.97      180.51     62.05 o 
  -4  14  12      155.21      145.80     12.15 o 
  -3  14  12       98.14      150.57    115.86 o 
  -2  14  12       67.96      155.34    114.12 o 
  -1  14  12      259.54      242.13     71.16 o 
   0  14  12       38.40       72.03    190.49 o 
   1  14  12      521.59      502.05      8.68 o 
   2  14  12       73.12      135.38     88.95 o 
   3  14  12      947.94      961.57    100.24 o 
   4  14  12        9.76        5.64     26.90 o 
   5  14  12      795.17      814.90    173.57 o 
  -2  15  12      482.43      486.42     54.67 o 
  -1  15  12       16.37       76.80     85.05 o 
   0  15  12       95.34      141.89     82.01 o 
   1  15  12       26.17       55.54     41.66 o 
   2  15  12      286.66      285.09     18.22 o 
 -11   0  13       56.65      101.10     52.50 o 
  -9   0  13      359.54      413.53     88.09 o 
  -7   0  13        2.10       24.30     77.24 o 
  -5   0  13     1018.01     1030.56     28.20 o 
  -3   0  13     4105.94     3822.40    142.76 o 
  -1   0  13      762.70      784.09    113.25 o 
   1   0  13     1382.59     1242.75     25.60 o 
   3   0  13       54.37      113.25     80.28 o 
   5   0  13     2561.38     2496.78    163.15 o 
   7   0  13        1.78        5.64      3.91 o 
   9   0  13       45.23      125.84     58.58 o 
  11   0  13       13.66       25.60    113.69 o 
 -12   1  13       61.85       55.16    122.29 o 
 -11   1  13        0.56        1.30     16.49 o 
 -10   1  13        8.96       38.63     96.97 o 
  -9   1  13      433.70      432.20      6.07 o 
  -8   1  13      372.94      380.49     63.91 o 
  -7   1  13       45.73       75.09     71.18 o 
  -6   1  13      745.53      701.90     34.06 o 
  -5   1  13      939.55     1038.24    109.56 o 
  -4   1  13      163.18      166.92     21.48 o 
  -3   1  13       90.14      100.51     34.47 o 
  -2   1  13       13.52       28.85     42.88 o 
  -1   1  13        3.47       79.03     49.78 o 
   0   1  13      423.60      512.39     34.93 o 
   1   1  13       99.45      100.26     51.69 o 
   2   1  13        6.47       72.92     32.89 o 
   3   1  13      209.83      215.15     34.93 o 
   4   1  13       90.14      102.05     22.50 o 
   5   1  13     1216.49     1314.79     45.39 o 
   6   1  13     1044.97     1101.72     48.85 o 
   7   1  13      564.27      586.81     53.46 o 
   8   1  13      443.43      451.66     98.18 o 
   9   1  13      576.84      516.02     19.39 o 
  10   1  13       89.04       75.92    116.73 o 
  11   1  13      634.72      590.74     50.20 o 
  12   1  13      483.60      491.01     46.86 o 
 -12   2  13        9.00       22.44     59.72 o 
 -11   2  13       23.19       61.18    119.76 o 
 -10   2  13      436.29      504.65    126.27 o 
  -9   2  13      646.82      696.83     57.42 o 
  -8   2  13       45.84       50.35      7.64 o 
  -7   2  13       39.41      121.74    117.49 o 
  -6   2  13      121.39      106.77     54.24 o 
  -5   2  13     1276.06     1115.17    131.02 o 
  -4   2  13      965.86      968.16     42.94 o 
  -3   2  13       66.36       54.28     60.97 o 
  -2   2  13     1188.82     1139.90     79.33 o 
  -1   2  13      170.79      162.01     26.35 o 
   0   2  13      267.37      219.33     67.26 o 
   1   2  13       86.95      117.89     37.53 o 
   2   2  13     1319.86     1215.51     72.68 o 
   3   2  13      116.59      143.12     14.67 o 
   4   2  13      622.08      576.40    204.38 o 
   5   2  13        7.00       47.21     50.55 o 
   6   2  13      429.61      420.61     33.86 o 
   7   2  13      256.52      221.73      3.03 o 
   8   2  13      544.95      540.67     52.72 o 
   9   2  13      167.07      167.88     64.29 o 
  10   2  13       84.59      106.48     47.75 o 
  11   2  13       40.00       72.00    109.29 o 
  12   2  13        5.16       19.80     56.27 o 
 -12   3  13        1.33       14.97     92.96 o 
 -11   3  13       60.81      115.14     66.19 o 
 -10   3  13       25.36       71.89    103.79 o 
  -9   3  13       38.07       24.88     28.60 o 
  -8   3  13       58.97       92.92     35.80 o 
  -7   3  13       26.56       39.39     51.60 o 
  -6   3  13      173.97      188.76     75.50 o 
  -5   3  13      108.90      130.11     79.56 o 
  -4   3  13      377.87      349.68    100.29 o 
  -3   3  13      700.90      808.01    138.85 o 
  -2   3  13      735.17      670.83     43.39 o 
  -1   3  13      280.51      262.14     29.29 o 
   0   3  13      821.12      982.69    109.35 o 
   1   3  13      555.00      514.79     37.53 o 
   2   3  13      556.59      593.82     21.82 o 
   3   3  13        4.23       96.20     44.10 o 
   4   3  13      430.14      610.70     62.15 o 
   5   3  13      643.81      649.83     45.59 o 
   6   3  13      723.90      703.64     56.65 o 
   7   3  13      605.89      638.70     98.81 o 
   8   3  13      162.74      171.56     43.90 o 
   9   3  13       41.15      125.06     44.77 o 
  10   3  13      121.62      116.53     17.57 o 
  11   3  13        2.72       20.36     17.77 o 
 -11   4  13       14.49       14.30    102.28 o 
 -10   4  13       39.06       82.01     25.01 o 
  -9   4  13      529.93      598.28     67.52 o 
  -8   4  13      531.48      568.06     42.09 o 
  -7   4  13      610.13      573.86     22.37 o 
  -6   4  13        2.42       16.84     70.18 o 
  -5   4  13       83.31      193.23     88.90 o 
  -4   4  13      437.62      459.02     86.76 o 
  -3   4  13      579.13      575.82     62.67 o 
  -2   4  13       47.11       94.42     24.08 o 
  -1   4  13     5171.94     5777.21    183.55 o 
   0   4  13      758.61      752.42     53.81 o 
   1   4  13       87.95      256.45     42.96 o 
   2   4  13        3.14      124.54    129.74 o 
   3   4  13      324.73      619.20    187.45 o 
   4   4  13        1.16       24.73    165.32 o 
   5   4  13      100.24      221.73    125.84 o 
   6   4  13       23.59       56.41     80.28 o 
   7   4  13      468.78      476.01    146.23 o 
   8   4  13      103.00      131.48    100.24 o 
   9   4  13      112.27      156.86     91.11 o 
  10   4  13       55.12       79.11     30.31 o 
  11   4  13       74.82      101.55     40.35 o 
 -11   5  13       29.59       30.93     79.35 o 
 -10   5  13       97.87      104.82     88.24 o 
  -9   5  13        6.55        0.04      9.33 o 
  -8   5  13      109.58      163.89     26.67 o 
  -7   5  13       68.21       87.67     58.89 o 
  -6   5  13      609.26      571.78     29.07 o 
  -5   5  13       94.11      128.21     21.97 o 
  -4   5  13        0.53       10.23     32.36 o 
  -3   5  13       28.36       74.20    112.82 o 
  -2   5  13        6.09       82.44     73.77 o 
  -1   5  13     1157.66     1505.70    158.38 o 
   0   5  13      199.27      249.50     58.15 o 
   1   5  13      103.55      197.43    151.44 o 
   2   5  13      371.94      417.43    187.45 o 
   3   5  13        6.46       49.91    122.76 o 
   4   5  13     2502.60     2308.89    177.47 o 
   5   5  13      291.16      304.18    176.17 o 
   6   5  13       91.96      147.53    193.09 o 
   7   5  13        8.00       21.26     29.07 o 
   8   5  13      185.30      203.51     93.73 o 
   9   5  13       74.16      149.70     74.20 o 
  10   5  13      609.46      712.06    190.49 o 
  11   5  13        0.95       15.84     30.99 o 
 -11   6  13      173.84      181.54     12.58 o 
 -10   6  13        5.86       63.89     60.26 o 
  -9   6  13      207.17      209.93     30.33 o 
  -8   6  13        1.71        4.18     14.77 o 
  -7   6  13       52.88       68.70     20.28 o 
  -6   6  13      557.49      568.74     61.59 o 
  -5   6  13       14.42       46.39    128.34 o 
  -4   6  13      126.65      122.80      8.68 o 
  -3   6  13      194.33      221.73     22.56 o 
  -2   6  13      529.83      469.50      2.60 o 
  -1   6  13      674.90      912.53    157.51 o 
   0   6  13     5480.52     5265.19    129.74 o 
   1   6  13        4.98       24.73     20.39 o 
   2   6  13       26.88      143.56    104.27 o 
   3   6  13      236.92      232.37     15.41 o 
   4   6  13     2570.86     2659.50    116.29 o 
   5   6  13      444.71      477.75    180.51 o 
   6   6  13      637.52      656.09     97.63 o 
   7   6  13       30.14       46.00     45.56 o 
   8   6  13      279.33      268.16     24.30 o 
   9   6  13      309.11      354.08     98.93 o 
  10   6  13        8.94       15.19    108.91 o 
  11   6  13      522.83      486.42      3.47 o 
 -10   7  13       87.25      105.00     39.10 o 
  -9   7  13      158.16      178.76     37.04 o 
  -8   7  13        7.81       27.74     75.55 o 
  -7   7  13      441.24      391.96     57.28 o 
  -6   7  13      148.47      190.49    148.40 o 
  -5   7  13      295.64      331.51     64.65 o 
  -4   7  13      357.96      397.04     57.28 o 
  -3   7  13      190.38      238.66     52.07 o 
  -2   7  13      101.38      167.06    174.87 o 
  -1   7  13       31.40      111.08    125.40 o 
   0   7  13        4.63       82.01     87.65 o 
   1   7  13       53.58       86.78     96.76 o 
   2   7  13       74.24      111.25     46.46 o 
   3   7  13      157.03      191.25     51.98 o 
   4   7  13      123.31      239.96    139.29 o 
   5   7  13      236.67      216.53     75.50 o 
   6   7  13      212.69      246.03     47.30 o 
   7   7  13       15.67       87.65     75.50 o 
   8   7  13      722.54      792.77    181.81 o 
   9   7  13      291.89      329.78     93.73 o 
  10   7  13       53.36       42.52    107.61 o 
 -10   8  13        1.14       83.31    193.09 o 
  -9   8  13      172.47      159.17     15.38 o 
  -8   8  13       26.54       69.47     63.41 o 
  -7   8  13       55.17       52.50     60.31 o 
  -6   8  13       12.22       93.73    120.20 o 
  -5   8  13     1628.84     1602.03     28.20 o 
  -4   8  13        3.19       35.15    169.23 o 
  -3   8  13      751.69      683.42     24.73 o 
  -2   8  13      165.40      192.23     50.33 o 
  -1   8  13       48.69      131.48    162.72 o 
   0   8  13       90.51       90.26      1.74 o 
   1   8  13      909.43      884.68    166.19 o 
   2   8  13       98.79      131.70     75.86 o 
   3   8  13      692.41      817.14     61.32 o 
   4   8  13      359.29      372.30      9.55 o 
   5   8  13      520.67      512.89     82.88 o 
   6   8  13       16.28       17.79      6.07 o 
   7   8  13      376.85      469.94    154.48 o 
   8   8  13        0.05       92.86    139.72 o 
   9   8  13       24.76       39.92     14.32 o 
  10   8  13        5.74       12.58     29.07 o 
  -9   9  13       69.71       71.85     23.20 o 
  -8   9  13      384.09      382.03     53.25 o 
  -7   9  13       10.70       14.75    180.51 o 
  -6   9  13     1107.26     1072.22     88.09 o 
  -5   9  13       64.22       67.69     72.03 o 
  -4   9  13       15.85       46.86     94.16 o 
  -3   9  13       66.37      102.41     21.26 o 
  -2   9  13      118.10      115.86     33.41 o 
  -1   9  13      215.97      218.70     48.17 o 
   0   9  13      108.08      144.23     53.06 o 
   1   9  13      204.32      300.71    189.19 o 
   2   9  13      270.50      316.13    112.96 o 
   3   9  13      251.13      313.40     92.92 o 
   4   9  13       26.96      109.35    154.04 o 
   5   9  13       54.91      141.89    193.96 o 
   6   9  13       71.64      128.87    171.83 o 
   7   9  13      211.73      237.35     66.82 o 
   8   9  13      421.93      496.84    177.91 o 
   9   9  13      174.19      225.20    139.29 o 
  -9  10  13       17.37       40.79    143.19 o 
  -8  10  13      689.15      727.68     74.20 o 
  -7  10  13       38.32       43.83    103.27 o 
  -6  10  13      227.38      273.80    165.32 o 
  -5  10  13      163.84      203.07     26.04 o 
  -4  10  13     1049.48     1011.90     72.03 o 
  -3  10  13      187.70      259.48     73.33 o 
  -2  10  13     1371.38     1300.02     96.33 o 
  -1  10  13       70.95      139.37     65.05 o 
   0  10  13      191.80      181.61     38.18 o 
   1  10  13      241.03      209.62     35.11 o 
   2  10  13      271.19      302.94     55.05 o 
   3  10  13       64.19      133.88     94.04 o 
   4  10  13      100.40      124.97    180.51 o 
   5  10  13      773.20      724.65     24.73 o 
   6  10  13        0.72      105.01    125.40 o 
   7  10  13      117.86      119.33    124.54 o 
   8  10  13        5.50       29.51     72.46 o 
  -8  11  13        6.78       19.96     89.82 o 
  -7  11  13      501.45      590.57    182.25 o 
  -6  11  13       43.71       86.78     29.07 o 
  -5  11  13      519.40      572.77    188.76 o 
  -4  11  13       87.83       95.90     32.98 o 
  -3  11  13        7.35       18.22     22.13 o 
  -2  11  13      131.07      148.83    157.51 o 
  -1  11  13      286.56      366.66    149.70 o 
   0  11  13      186.55      182.68     54.67 o 
   1  11  13      150.00      225.64    114.12 o 
   2  11  13      691.00      718.57     56.41 o 
   3  11  13       10.68       67.69    189.19 o 
   4  11  13      415.44      402.24     32.98 o 
   5  11  13      647.27      672.58     95.46 o 
   6  11  13       21.16       96.33    131.48 o 
   7  11  13      529.13      545.00    160.12 o 
   8  11  13      331.35      311.55     11.72 o 
  -7  12  13      282.48      265.13     42.96 o 
  -6  12  13       57.52       65.09     36.88 o 
  -5  12  13      274.13      317.63    100.67 o 
  -4  12  13       70.86      121.50     52.94 o 
  -3  12  13      497.65      497.27     62.48 o 
  -2  12  13      114.17      109.78      3.04 o 
  -1  12  13     1406.27     1403.30    112.82 o 
   0  12  13      225.99      320.67     91.56 o 
   1  12  13      307.55      346.70    100.67 o 
   2  12  13      710.27      672.58     37.75 o 
   3  12  13      595.31      555.42      4.34 o 
   4  12  13        7.68       48.60     59.45 o 
   5  12  13       19.58       44.26    136.68 o 
   6  12  13      104.39      104.14    157.95 o 
  -5  13  13        3.17       32.11    172.27 o 
  -4  13  13      157.96      194.40     24.73 o 
  -3  13  13       17.20       35.58     74.20 o 
  -2  13  13       82.18      113.69     39.92 o 
  -1  13  13       36.69       84.18    121.50 o 
   0  13  13        2.89       40.35     99.37 o 
   1  13  13      284.48      344.53    149.27 o 
   2  13  13       51.10       62.48     53.81 o 
   3  13  13      150.16      118.46     15.19 o 
   4  13  13      432.74      432.62     14.75 o 
   5  13  13       87.82      133.65    106.31 o 
  -3  14  13      293.64      319.37    156.21 o 
  -2  14  13      103.05      153.61    191.36 o 
  -1  14  13        1.23        9.98     84.18 o 
   0  14  13      562.62      630.49     94.59 o 
   1  14  13       54.52      193.96    160.55 o 
   2  14  13      228.33      262.09     82.01 o 
   3  14  13      197.76      200.90    164.46 o 
 -10   0  14       62.38       66.82     93.73 o 
  -8   0  14       87.40      172.27     97.63 o 
  -6   0  14       16.43       96.33    136.68 o 
  -4   0  14     1005.43      956.36     59.45 o 
  -2   0  14       76.13      267.29    140.16 o 
   0   0  14      310.12      339.76     62.48 o 
   2   0  14      353.47      324.14     94.16 o 
   4   0  14     1096.72     1033.60    175.74 o 
   6   0  14        8.03      140.59    154.48 o 
   8   0  14       73.37      208.28    182.25 o 
  10   0  14      813.55      845.28    187.45 o 
 -10   1  14       76.73      134.08    177.47 o 
  -9   1  14      104.49      167.93    169.23 o 
  -8   1  14      226.31      267.62    123.99 o 
  -7   1  14      155.14      180.98     75.08 o 
  -6   1  14      141.98      185.25    123.63 o 
  -5   1  14       47.06      106.47     51.89 o 
  -4   1  14      255.03      308.67     49.79 o 
  -3   1  14      213.62      300.37     79.74 o 
  -2   1  14       80.52      135.92     59.63 o 
  -1   1  14     1224.28     1332.61     44.77 o 
   0   1  14      159.78      236.25     50.07 o 
   1   1  14      173.96      226.21    113.34 o 
   2   1  14       87.34       90.12     19.92 o 
   3   1  14       36.44       61.76     53.26 o 
   4   1  14      415.65      654.31     87.22 o 
   5   1  14        4.52       55.88     51.76 o 
   6   1  14        2.93        7.08     50.31 o 
   7   1  14      111.87      127.58     51.62 o 
   8   1  14       79.62       93.19     81.43 o 
   9   1  14       93.87      122.35    111.60 o 
  10   1  14       20.74      109.16     95.95 o 
  11   1  14       11.15       60.43     53.31 o 
 -11   2  14       44.02       65.52    165.32 o 
 -10   2  14        0.29       58.99     39.37 o 
  -9   2  14      638.61      677.74     70.56 o 
  -8   2  14       52.76      103.06     43.01 o 
  -7   2  14       21.91       24.42     23.43 o 
  -6   2  14       34.87       44.62     18.44 o 
  -5   2  14       76.31       99.31     70.26 o 
  -4   2  14      144.47      158.74    108.34 o 
  -3   2  14       82.57      102.23     22.47 o 
  -2   2  14       87.29       84.35      4.99 o 
  -1   2  14       62.88       83.66     62.70 o 
   0   2  14      838.28      787.14     61.62 o 
   1   2  14       35.68       74.77     65.36 o 
   2   2  14        0.02       18.61     78.70 o 
   3   2  14       41.45      141.46    163.15 o 
   4   2  14      505.47      564.09     57.98 o 
   5   2  14      280.75      415.11     98.72 o 
   6   2  14      190.94      193.10      7.16 o 
   7   2  14      292.12      279.34     25.17 o 
   8   2  14       45.01       96.44    107.74 o 
   9   2  14       72.64      105.69     79.57 o 
  10   2  14      191.06      202.18     49.47 o 
  11   2  14      460.98      434.70     13.21 o 
 -11   3  14       15.98       42.96    128.01 o 
 -10   3  14      124.58      147.87     51.64 o 
  -9   3  14       22.25       13.18      4.34 o 
  -8   3  14       88.61       91.73     53.37 o 
  -7   3  14       63.45       50.59     75.77 o 
  -6   3  14      703.23      683.22    106.22 o 
  -5   3  14        7.65       41.22    132.35 o 
  -4   3  14       73.81      108.88    100.58 o 
  -3   3  14      102.05      135.60     42.04 o 
  -2   3  14      853.78      987.65     45.14 o 
  -1   3  14      160.15      184.94     59.39 o 
   0   3  14     1073.58     1022.76     37.97 o 
   1   3  14      672.50      781.83    210.89 o 
   2   3  14      682.32      703.98     98.07 o 
   3   3  14      591.05      577.22     87.07 o 
   4   3  14      272.21      267.13     36.02 o 
   5   3  14     1264.88     1245.38    148.83 o 
   6   3  14      249.67      237.52     16.70 o 
   7   3  14      553.53      585.69     52.70 o 
   8   3  14      414.39      413.13     40.11 o 
   9   3  14        0.50       13.89     87.11 o 
  10   3  14       32.42       55.41    108.08 o 
  11   3  14      216.05      209.20     78.88 o 
 -11   4  14       65.38       69.73     57.08 o 
 -10   4  14      277.16      270.46    106.84 o 
  -9   4  14       47.14       75.01     76.25 o 
  -8   4  14      370.01      339.50     53.58 o 
  -7   4  14      187.90      239.09    122.41 o 
  -6   4  14      665.04      603.38     21.41 o 
  -5   4  14      235.56      275.28     91.11 o 
  -4   4  14      285.71      254.65     53.66 o 
  -3   4  14      492.74      490.40     43.83 o 
  -2   4  14      790.07      798.37     96.52 o 
  -1   4  14      142.57      467.68     90.54 o 
   0   4  14        1.97        0.00      3.90 o 
   1   4  14      243.07      313.72    123.23 o 
   2   4  14       63.99      124.97     38.18 o 
   3   4  14       60.37      124.10     87.22 o 
   4   4  14       79.29       85.48    128.01 o 
   5   4  14       76.61      106.74     66.39 o 
   6   4  14      832.36     1001.49     95.03 o 
   7   4  14       81.45      101.15     69.81 o 
   8   4  14      208.64      189.79     19.74 o 
   9   4  14       15.57       59.78     35.84 o 
  10   4  14        5.74       41.83     26.60 o 
  11   4  14       16.95       64.36     69.17 o 
 -10   5  14        0.37       19.09     39.49 o 
  -9   5  14       13.26       32.02     73.13 o 
  -8   5  14      118.46      130.94     29.92 o 
  -7   5  14       38.58       55.19     60.87 o 
  -6   5  14       61.47       54.73     67.59 o 
  -5   5  14      233.35      219.34     47.64 o 
  -4   5  14      407.31      413.34     71.73 o 
  -3   5  14       87.70      139.88     81.78 o 
  -2   5  14      851.34      909.93     40.35 o 
  -1   5  14     1974.75     1913.59    183.11 o 
   0   5  14     1421.36     1374.22    142.33 o 
   1   5  14      455.14      688.63     86.78 o 
   2   5  14      580.01      698.61     60.75 o 
   3   5  14     1887.44     1808.14     66.39 o 
   4   5  14       53.66       88.52     71.60 o 
   5   5  14     1182.57     1178.09      8.68 o 
   6   5  14      101.80      110.65     36.88 o 
   7   5  14      409.46      432.62    126.27 o 
   8   5  14      146.54      223.03     95.46 o 
   9   5  14       17.34       19.96     41.22 o 
  10   5  14       64.19       95.90    193.96 o 
 -10   6  14       79.09       83.31     88.52 o 
  -9   6  14      249.06      220.77     30.38 o 
  -8   6  14      190.46      183.48     43.70 o 
  -7   6  14      137.90      173.79     34.37 o 
  -6   6  14      300.10      277.56     59.81 o 
  -5   6  14      723.44      870.99    128.16 o 
  -4   6  14      678.60      655.73     25.99 o 
  -3   6  14      806.83      792.34     62.48 o 
  -2   6  14       12.84      135.82    140.16 o 
  -1   6  14      111.10      227.37    140.59 o 
   0   6  14     1796.89     1999.94    137.99 o 
   1   6  14      353.82      402.68     68.99 o 
   2   6  14      109.27      110.55     58.59 o 
   3   6  14      174.67      220.43     51.64 o 
   4   6  14      501.35      437.39     34.71 o 
   5   6  14      551.62      627.01    147.53 o 
   6   6  14      209.80      256.88     68.99 o 
   7   6  14       61.75       56.41     49.90 o 
   8   6  14      123.50      240.83    150.14 o 
  10   6  14       66.69       71.60    180.94 o 
 -10   7  14       15.61       12.17      5.21 o 
  -9   7  14      291.32      269.90      6.73 o 
  -8   7  14      150.21      179.75     83.16 o 
  -7   7  14      106.79      119.63     72.27 o 
  -6   7  14       33.93       72.90     49.97 o 
  -5   7  14      412.29      455.62     95.90 o 
  -4   7  14      447.08      486.86     91.12 o 
  -3   7  14      163.60      240.83     75.07 o 
  -2   7  14      668.94      604.88     28.64 o 
  -1   7  14      316.69      395.74     57.28 o 
   0   7  14      852.45     1047.92     81.14 o 
   1   7  14     1201.53     1119.08     90.26 o 
   2   7  14     1008.93      921.63    177.69 o 
   3   7  14       17.80       88.52    166.19 o 
   4   7  14      283.62      242.13     25.17 o 
   5   7  14      218.22      205.24     29.51 o 
   6   7  14      510.08      541.10    140.59 o 
   7   7  14      116.94      108.48    145.80 o 
   8   7  14      124.30      155.34    169.23 o 
   9   7  14      176.23      184.85     74.20 o 
  -9   8  14        4.84       28.52    102.75 o 
  -8   8  14      186.24      222.07     70.53 o 
  -7   8  14      909.70      843.58     33.19 o 
  -6   8  14      317.44      275.54    139.72 o 
  -5   8  14      247.76      299.40    114.12 o 
  -4   8  14        6.14      121.50    129.74 o 
  -3   8  14      270.14      322.40    120.63 o 
  -2   8  14       23.83       96.76    105.01 o 
  -1   8  14       76.21      164.46    141.46 o 
   0   8  14       66.89       91.56     93.29 o 
   1   8  14       44.29       79.45     42.24 o 
   2   8  14       88.94      129.04     67.99 o 
   3   8  14       12.59       57.71     55.54 o 
   4   8  14      733.95      648.71    154.91 o 
   5   8  14       55.00      104.14     37.75 o 
   6   8  14       36.44       90.69     58.58 o 
   7   8  14       83.37       85.05    110.22 o 
   8   8  14      255.53      319.80    191.79 o 
   9   8  14       16.80       55.98     89.82 o 
  -8   9  14      365.19      348.50     44.67 o 
  -7   9  14        5.22       49.03     38.62 o 
  -6   9  14      827.70      804.05      4.77 o 
  -5   9  14      268.82      347.57    114.12 o 
  -4   9  14      283.59      262.52      1.30 o 
  -3   9  14      302.20      318.93     62.48 o 
  -2   9  14      129.89      265.56    148.40 o 
  -1   9  14      769.83      765.87     75.94 o 
   0   9  14      361.35      334.99     22.35 o 
   1   9  14      109.84      188.73    111.01 o 
   2   9  14      233.79      246.12     67.91 o 
   3   9  14      459.72      414.83     79.41 o 
   4   9  14       77.73      104.57     85.05 o 
   5   9  14       37.62      162.29    147.53 o 
   6   9  14        0.51       22.13    112.82 o 
   7   9  14      135.22      218.26    127.14 o 
   8   9  14       10.95       23.87    154.04 o 
  -8  10  14       18.40       58.65     31.68 o 
  -7  10  14      613.05      683.42     45.56 o 
  -6  10  14       37.79       47.73    128.87 o 
  -5  10  14      156.95      184.42     35.58 o 
  -4  10  14       52.61      139.72    179.64 o 
  -3  10  14        4.04       49.90     25.17 o 
  -2  10  14       86.16      189.19    112.39 o 
  -1  10  14      464.40      456.48      5.64 o 
   0  10  14      238.02      246.47     70.73 o 
   1  10  14      120.52      146.23     23.00 o 
   2  10  14      285.45      336.81     50.65 o 
   3  10  14      326.84      318.93     76.80 o 
   4  10  14       10.08        6.07     12.58 o 
   5  10  14      338.33      351.91     30.37 o 
   6  10  14       30.71       49.47    185.28 o 
   7  10  14      198.97      246.47     89.39 o 
  -7  11  14      114.00      234.32    174.87 o 
  -6  11  14       37.49       53.37     78.97 o 
  -5  11  14      233.10      231.28     16.49 o 
  -4  11  14       11.23      136.25    188.76 o 
  -3  11  14       39.45       69.86     29.07 o 
  -2  11  14      186.22      178.78      0.43 o 
  -1  11  14      357.19      416.56     50.77 o 
   0  11  14      311.50      316.76     80.71 o 
   1  11  14      258.30      271.20    189.62 o 
   2  11  14      470.60      440.86     86.78 o 
   3  11  14      410.55      401.81    127.57 o 
   4  11  14      523.56      559.32     76.37 o 
   5  11  14      120.44      134.52     79.84 o 
   6  11  14      120.54      135.82     17.79 o 
  -5  12  14       72.36       96.33     94.59 o 
  -3  12  14       86.88       78.11      5.21 o 
  -2  12  14        7.16      106.74    151.44 o 
  -1  12  14       97.65      116.72     20.83 o 
   0  12  14       45.95       80.28    151.44 o 
   1  12  14        4.48       68.13     46.43 o 
   2  12  14       44.50      175.74    147.97 o 
   3  12  14      296.42      405.72    188.76 o 
   4  12  14        4.56       81.58     99.37 o 
   5  12  14       31.41       27.77    166.19 o 
  -4  13  14       56.54      100.67     52.07 o 
  -3  13  14       64.03       59.45     42.96 o 
  -2  13  14       23.75       28.20     42.96 o 
  -1  13  14       20.77       68.99     97.63 o 
   0  13  14      167.83      260.79    154.04 o 
   1  13  14      354.87      329.78     64.22 o 
   2  13  14      166.25      270.77    109.35 o 
   3  13  14      401.54      466.90    116.29 o 
  -9   0  15       23.86       20.83      0.87 o 
  -7   0  15      119.72      163.59    150.14 o 
  -5   0  15       12.15       35.58    128.87 o 
  -3   0  15     1173.67     1457.54    142.33 o 
  -1   0  15      355.23      622.68    140.59 o 
   1   0  15       85.27      114.99     13.89 o 
   3   0  15      245.13      244.30     14.75 o 
   5   0  15      133.11      108.05     28.64 o 
   7   0  15      320.89      254.71     49.90 o 
   9   0  15       55.61      110.65     51.64 o 
 -10   1  15       32.22       38.60    128.91 o 
  -9   1  15      190.26      185.01     59.56 o 
  -8   1  15      137.18      166.42     47.08 o 
  -7   1  15      237.83      293.94     70.47 o 
  -6   1  15        8.75       82.86    129.61 o 
  -5   1  15      151.06      205.96     49.19 o 
  -4   1  15      758.75      684.66     40.35 o 
  -3   1  15        3.45       55.00    113.57 o 
  -2   1  15      500.45      486.65     27.12 o 
  -1   1  15       34.31       57.33     58.96 o 
   0   1  15       18.28       71.36     22.56 o 
   1   1  15      179.94      180.40     84.62 o 
   2   1  15      393.98      404.82     48.50 o 
   3   1  15        5.58       14.49     31.41 o 
   4   1  15      119.35       97.76     34.20 o 
   5   1  15      359.56      328.42     35.58 o 
   6   1  15       14.12       34.85     84.65 o 
   7   1  15        6.44       82.64     68.79 o 
   8   1  15        0.75        7.34     74.11 o 
   9   1  15      197.39      168.24     37.75 o 
  10   1  15        7.26       17.73     19.79 o 
 -10   2  15       94.17      110.23     45.08 o 
  -9   2  15       67.70      105.30    119.51 o 
  -8   2  15       13.03       13.26     52.26 o 
  -7   2  15       60.37       70.04     34.83 o 
  -6   2  15        0.50       11.71     79.11 o 
  -5   2  15      160.04      176.34     43.66 o 
  -4   2  15      609.18      592.74     19.09 o 
  -3   2  15        3.33       16.34     21.48 o 
  -2   2  15       35.74      122.68     64.59 o 
  -1   2  15       51.99       83.42     33.41 o 
   0   2  15      318.03      276.88     18.86 o 
   1   2  15       28.92       88.09     36.64 o 
   2   2  15       29.48       76.24     29.43 o 
   3   2  15       69.36       87.04     31.03 o 
   4   2  15      859.75      914.40    110.22 o 
   5   2  15        1.04       59.19     27.21 o 
   6   2  15      630.49      721.16    123.65 o 
   7   2  15      284.28      299.29     90.47 o 
   8   2  15      522.38      505.08     70.49 o 
   9   2  15        5.30        8.62     40.14 o 
  10   2  15       45.71       38.89     10.41 o 
 -10   3  15      336.67      321.80     12.48 o 
  -9   3  15      104.95      118.36     51.95 o 
  -8   3  15       18.99       77.24     69.86 o 
  -7   3  15       73.44       69.25     60.75 o 
  -6   3  15      169.29      177.38     45.27 o 
  -5   3  15       14.96      109.09     57.19 o 
  -4   3  15        9.43       76.54     83.45 o 
  -3   3  15      235.05      206.40     52.07 o 
  -2   3  15        0.49       43.50     21.70 o 
  -1   3  15        0.89       72.52     80.83 o 
   0   3  15        5.42        7.48     64.28 o 
   1   3  15      307.94      373.79     74.31 o 
   2   3  15        7.60       53.62     59.58 o 
   3   3  15      239.88      272.62     34.88 o 
   4   3  15       97.48      198.30     71.95 o 
   5   3  15      150.78      156.00     41.90 o 
   6   3  15      469.28      446.62     33.91 o 
   7   3  15       23.16       80.45     44.60 o 
   8   3  15      251.32      274.95     17.24 o 
   9   3  15        1.45       11.53     41.63 o 
  10   3  15      234.14      229.59     32.76 o 
 -10   4  15       14.25       19.53     74.20 o 
  -9   4  15        2.13       28.09     55.58 o 
  -8   4  15        0.46       12.86     52.71 o 
  -7   4  15      229.70      231.34     30.81 o 
  -6   4  15       16.30      118.02     67.81 o 
  -5   4  15       10.26       37.11     90.18 o 
  -4   4  15        5.43       87.76     60.98 o 
  -3   4  15      355.52      323.81     22.20 o 
  -2   4  15      152.96      225.87     43.35 o 
  -1   4  15     1985.55     1969.98     71.60 o 
   0   4  15      222.81      252.58     27.91 o 
   1   4  15      246.85      525.22     89.39 o 
   2   4  15       31.83       44.23     89.15 o 
   3   4  15      377.61      450.68     94.81 o 
   4   4  15       51.00       66.73     21.48 o 
   5   4  15     1607.81     1711.23    101.57 o 
   6   4  15       37.44       44.50     57.12 o 
   7   4  15      479.63      432.47     30.59 o 
   8   4  15      191.69      204.55     58.57 o 
   9   4  15        3.08       10.69     23.43 o 
  10   4  15       43.41       57.77     47.43 o 
 -10   5  15        5.57       44.26    102.84 o 
  -9   5  15       32.01       39.17     39.43 o 
  -8   5  15      254.59      292.31     97.85 o 
  -7   5  15       22.15       44.49     61.86 o 
  -6   5  15      640.28      677.64     97.44 o 
  -5   5  15      218.16      250.23     94.02 o 
  -4   5  15      236.43      260.52     36.44 o 
  -3   5  15       23.19       38.94     62.55 o 
  -2   5  15        2.43       35.47     28.28 o 
  -1   5  15        3.37       17.86      6.29 o 
   0   5  15     1909.37     1952.21    190.92 o 
   1   5  15       63.87      147.53     81.58 o 
   2   5  15       26.52       48.17    193.53 o 
   3   5  15       96.87      186.15    103.71 o 
   4   5  15       36.81       43.39     66.39 o 
   5   5  15       49.18       90.69     36.88 o 
   6   5  15        8.25      128.44    128.87 o 
   7   5  15       43.65       61.18     84.61 o 
   8   5  15      309.55      381.74     34.09 o 
   9   5  15       73.14      124.25     45.66 o 
  -9   6  15       15.29       12.12      4.77 o 
  -8   6  15       34.21       58.02     47.31 o 
  -7   6  15      624.27      703.90     69.81 o 
  -6   6  15       13.93       44.29     43.96 o 
  -5   6  15       15.94       76.84     66.28 o 
  -4   6  15      634.99      556.46     16.25 o 
  -3   6  15       17.91       64.00     43.10 o 
  -2   6  15      969.77      980.23    163.59 o 
  -1   6  15      478.93      487.29    110.22 o 
   0   6  15     3612.81     3438.82    121.06 o 
   1   6  15      779.92      751.12     78.11 o 
   2   6  15     1694.74     1732.21     85.92 o 
   3   6  15       23.05      134.52    149.70 o 
   4   6  15     1890.96     1925.74     39.49 o 
   5   6  15        0.85       20.39    104.14 o 
   6   6  15     1076.54     1008.86     11.72 o 
   7   6  15       74.38       68.13      3.04 o 
   8   6  15      100.07      161.85     74.63 o 
   9   6  15       10.87       32.98    166.63 o 
  -9   7  15      396.86      471.28    105.36 o 
  -8   7  15      276.07      309.24    108.94 o 
  -7   7  15      474.41      413.15     21.05 o 
  -6   7  15      306.85      399.10    106.96 o 
  -5   7  15      313.06      315.78     25.29 o 
  -4   7  15      207.88      308.08    143.19 o 
  -3   7  15      716.61      781.92     49.47 o 
  -2   7  15      580.65      637.86    157.08 o 
  -1   7  15     1380.84     1419.35    121.06 o 
   0   7  15      307.28      281.61     30.81 o 
   1   7  15      181.24      265.56    127.57 o 
   2   7  15      184.29      193.09     53.37 o 
   3   7  15        0.88       21.26    187.45 o 
   4   7  15        1.17       40.79     21.70 o 
   5   7  15      118.87      213.92    130.61 o 
   6   7  15      263.58      309.39    192.66 o 
   7   7  15       46.67       47.73      2.60 o 
   8   7  15        3.41       60.75     34.71 o 
   9   7  15      133.50      261.22    167.93 o 
  -8   8  15       41.93       39.17     48.11 o 
  -7   8  15        7.14       14.54    130.09 o 
  -6   8  15      147.43      250.09     82.33 o 
  -5   8  15      539.53      557.59     53.37 o 
  -4   8  15      598.37      653.48    141.89 o 
  -3   8  15      462.40      574.08    150.14 o 
  -2   8  15       83.88      141.46     86.35 o 
  -1   8  15      329.31      326.74    139.29 o 
   0   8  15      184.45      258.18    111.08 o 
   1   8  15      699.53      713.36    135.38 o 
   2   8  15       40.24       44.26     93.73 o 
   3   8  15     1349.49     1362.07    171.83 o 
   4   8  15        0.27       26.47    168.79 o 
   5   8  15      439.48      466.03     48.60 o 
   6   8  15        0.28       43.83     75.94 o 
   7   8  15      991.54      919.04    101.10 o 
   8   8  15        0.57       50.33    130.18 o 
  -7   9  15       31.57       42.88    103.65 o 
  -6   9  15      676.40      659.12     98.07 o 
  -5   9  15      279.29      294.63    173.13 o 
  -4   9  15      101.07       76.80     98.93 o 
  -3   9  15       86.65       75.94     11.72 o 
  -2   9  15      316.44      414.39     88.95 o 
  -1   9  15       12.44       13.89      6.07 o 
   0   9  15      547.29      510.21     16.71 o 
   1   9  15       13.92       42.96    109.35 o 
   2   9  15      176.08      273.80    168.36 o 
   3   9  15      127.60      162.29     23.00 o 
   4   9  15       37.23       36.45     14.32 o 
   5   9  15        0.16       18.66     79.41 o 
   6   9  15      319.06      317.20     82.01 o 
   7   9  15       66.56       69.43      4.77 o 
  -6  10  15        2.54       19.09    191.36 o 
  -5  10  15      269.90      274.67    186.59 o 
  -4  10  15       27.68       35.58    185.72 o 
  -3  10  15       59.65       67.69     61.62 o 
  -2  10  15      121.25      115.86     99.80 o 
  -1  10  15      159.43      183.98     39.92 o 
   0  10  15       86.30       73.77     16.06 o 
   1  10  15       15.94       24.30     27.77 o 
   2  10  15      116.39      146.67     47.30 o 
   3  10  15        3.09       57.71     68.99 o 
   4  10  15      282.45      351.04    136.68 o 
   5  10  15      212.38      375.34    170.96 o 
   6  10  15      570.16      571.91    170.96 o 
  -5  11  15      717.34      666.07     29.07 o 
  -4  11  15        9.53       70.73     52.50 o 
  -3  11  15      100.96      145.36    138.42 o 
  -2  11  15        9.38        0.00    116.72 o 
  -1  11  15      194.57      183.55    157.51 o 
   0  11  15       12.61      131.91    193.09 o 
   1  11  15       65.33       85.05    104.14 o 
   2  11  15        4.69       32.11    129.31 o 
   3  11  15       39.09      111.08     70.30 o 
   4  11  15        1.57       16.49    103.71 o 
   5  11  15       34.99       46.00    183.98 o 
  -4  12  15        3.15      120.63    124.97 o 
  -3  12  15       88.52       99.80     74.63 o 
  -2  12  15       34.58      134.52    139.29 o 
  -1  12  15      159.78      226.07    113.69 o 
   0  12  15       32.35       59.88    190.49 o 
   1  12  15      380.45      428.71    150.14 o 
   2  12  15      163.17      205.24     91.56 o 
   3  12  15      112.51      178.34    124.10 o 
 -10   0  16      364.56      339.33     94.59 o 
  -8   0  16      135.22      121.93      0.87 o 
  -6   0  16      560.43      568.44    182.68 o 
  -4   0  16       39.75       38.62      1.30 o 
  -2   0  16      121.99      217.83    144.06 o 
   0   0  16     1390.65     1232.77      4.77 o 
   2   0  16       36.25       73.77    142.33 o 
   4   0  16       25.88       22.56     25.17 o 
   6   0  16        3.40      134.95    180.08 o 
   8   0  16       11.82       42.09     96.33 o 
 -10   1  16       30.17       48.59     43.39 o 
  -9   1  16        9.30       22.77     59.20 o 
  -8   1  16       15.68       25.28     61.26 o 
  -7   1  16       64.10      109.77     40.95 o 
  -6   1  16        7.56        7.42     61.04 o 
  -5   1  16       25.68       86.80     51.20 o 
  -4   1  16        2.72       49.26     53.15 o 
  -3   1  16      124.23       98.50    110.29 o 
  -2   1  16      222.59      314.73     67.48 o 
  -1   1  16        4.47       20.81     73.21 o 
   0   1  16      134.72      167.84     47.73 o 
   1   1  16      962.97      997.98     94.71 o 
   2   1  16        4.47        7.43     43.83 o 
   3   1  16        1.80       55.26     53.99 o 
   4   1  16      824.99      842.62    113.47 o 
   5   1  16      688.25      715.24     37.44 o 
   6   1  16       15.04       79.79     97.76 o 
   7   1  16       89.06       88.95    178.34 o 
   8   1  16       77.97      116.03     29.47 o 
   9   1  16       31.51       61.28     38.75 o 
  -9   2  16      657.03      588.35     18.01 o 
  -8   2  16        1.38       30.33     87.09 o 
  -7   2  16      177.99      215.40    122.82 o 
  -6   2  16       10.86       43.28     41.01 o 
  -5   2  16       60.40      130.67     64.43 o 
  -4   2  16      112.20      137.39     55.52 o 
  -3   2  16      714.27      707.94     85.17 o 
  -2   2  16      115.51      126.30     28.83 o 
  -1   2  16      182.75      268.01     56.60 o 
   0   2  16        1.75        3.98     22.51 o 
   1   2  16      147.28      103.87     59.61 o 
   2   2  16       36.73       47.46     18.14 o 
   3   2  16        2.95       22.13     78.54 o 
   4   2  16      824.64      827.43     25.71 o 
   5   2  16        7.17       47.59     57.35 o 
   6   2  16       50.13      115.42     56.41 o 
   7   2  16       20.63       23.78      5.64 o 
   8   2  16      286.34      303.01     82.64 o 
   9   2  16      116.14      173.38     60.30 o 
  -9   3  16        0.78       12.89     33.19 o 
  -8   3  16       10.78       56.93    105.70 o 
  -6   3  16       40.70       39.92     18.96 o 
  -5   3  16        9.95       30.91     87.91 o 
  -4   3  16      327.25      378.18     53.30 o 
  -3   3  16        0.73       45.06     43.20 o 
  -2   3  16       52.76       63.98     41.39 o 
  -1   3  16     1678.81     1978.99    122.26 o 
   0   3  16      117.64      169.19     87.20 o 
   1   3  16       70.91      125.79     75.62 o 
   2   3  16      188.39      182.57     52.07 o 
   3   3  16      354.10      522.25    116.31 o 
   4   3  16        9.95       67.44     84.72 o 
   5   3  16      281.04      297.70     36.00 o 
   6   3  16      237.95      198.47     23.87 o 
   7   3  16      555.94      621.57     77.47 o 
   8   3  16      420.37      434.45     37.93 o 
   9   3  16       35.84       23.97     74.28 o 
  -9   4  16        4.02       11.50     42.01 o 
  -8   4  16      180.99      200.00     45.83 o 
  -7   4  16       20.87      113.61     55.68 o 
  -6   4  16        3.50       37.78     74.23 o 
  -5   4  16        0.25        0.00      5.20 o 
  -4   4  16      630.39      569.43     25.31 o 
  -3   4  16      208.16      219.00     82.60 o 
  -2   4  16      663.87      871.99    150.14 o 
  -1   4  16      440.06      461.40     43.31 o 
   0   4  16      115.60      208.97    100.72 o 
   1   4  16       53.59      102.72     73.18 o 
   2   4  16      107.01      112.70     14.97 o 
   3   4  16      139.74      192.59     97.90 o 
   4   4  16        5.40       67.38     77.94 o 
   5   4  16      658.00      680.58     83.26 o 
   6   4  16       11.03       69.18     28.52 o 
   7   4  16       33.80       62.65     48.31 o 
   8   4  16       21.98       55.67     76.34 o 
   9   4  16      196.21      173.35     49.25 o 
  -9   5  16       80.39       95.05     38.36 o 
  -8   5  16       88.82       82.97      5.21 o 
  -7   5  16      123.86      146.40     65.64 o 
  -6   5  16      283.57      369.95     75.59 o 
  -5   5  16      380.94      462.95     84.10 o 
  -4   5  16       23.06       81.96     49.42 o 
  -3   5  16        7.54       33.62     46.50 o 
  -2   5  16       67.47       60.22     47.30 o 
  -1   5  16      309.06      289.11     29.94 o 
   0   5  16     1749.36     1546.14     31.94 o 
   1   5  16       73.74      121.27     53.99 o 
   2   5  16       81.74       74.00     12.89 o 
   3   5  16      724.39      709.35     63.14 o 
   4   5  16      305.89      257.58    142.33 o 
   5   5  16      973.33      928.63     44.73 o 
   6   5  16      374.61      480.94    112.27 o 
   7   5  16      273.79      301.63     75.97 o 
   8   5  16       55.26       46.38     30.85 o 
  -8   6  16      198.95      239.34     25.44 o 
  -7   6  16      283.87      278.70    102.10 o 
  -6   6  16       63.56      128.06     74.11 o 
  -5   6  16      964.19      925.62    104.48 o 
  -4   6  16        5.79        2.66      9.76 o 
  -3   6  16      632.85      596.39     27.55 o 
  -2   6  16      384.76      410.56     62.00 o 
  -1   6  16     2990.60     2597.04    106.53 o 
   0   6  16      983.98      954.62     76.80 o 
   1   6  16      237.42      279.44     39.92 o 
   2   6  16      120.34      242.56    174.00 o 
   3   6  16      203.43      298.97    121.06 o 
   4   6  16        3.72       90.26    160.55 o 
   6   6  16      122.15      111.52    124.54 o 
   7   6  16        0.18        6.94     59.88 o 
   8   6  16       56.54       67.69     77.24 o 
  -8   7  16       74.82       77.45     45.95 o 
  -7   7  16      144.93      109.50     44.69 o 
  -6   7  16      360.50      396.61     31.70 o 
  -5   7  16       10.04       17.40      6.07 o 
  -4   7  16        3.58       47.06     36.22 o 
  -3   7  16      399.47      438.54     27.23 o 
  -2   7  16       64.24      187.45    163.15 o 
  -1   7  16      280.55      340.63    174.87 o 
   0   7  16        4.70       28.64    148.83 o 
   1   7  16      829.91      852.22     72.90 o 
   2   7  16      269.21      251.67     21.26 o 
   3   7  16      637.55      635.69     85.05 o 
   4   7  16      709.63      649.14      4.34 o 
   5   7  16      290.80      229.54     36.45 o 
   6   7  16      420.01      361.02      0.87 o 
   7   7  16      335.37      376.21     85.48 o 
  -7   8  16        0.87        0.00      1.29 o 
  -6   8  16      992.97      931.70     69.25 o 
  -5   8  16       33.22       63.68     39.27 o 
  -4   8  16      233.46      281.18    187.02 o 
  -3   8  16        0.19       53.81    185.72 o 
  -2   8  16      151.12      260.35    157.95 o 
   0   8  16      718.17      891.71    110.65 o 
   1   8  16        1.96       13.02     52.94 o 
   2   8  16       60.75      113.69     82.01 o 
   3   8  16        0.97       70.30    111.08 o 
   4   8  16       62.62      159.25    105.44 o 
   5   8  16        8.20       47.30     22.13 o 
   6   8  16      109.90      160.12     32.54 o 
   7   8  16        0.13       29.94    138.42 o 
  -6   9  16      162.52      163.81     17.55 o 
  -5   9  16       34.94       41.22      6.94 o 
  -4   9  16      187.99      210.02     78.97 o 
  -3   9  16       53.85       79.41    168.79 o 
  -2   9  16       36.15       61.18    140.59 o 
  -1   9  16       42.97       38.18     31.24 o 
   0   9  16      142.65      149.70     41.22 o 
   1   9  16       21.63       41.66    130.18 o 
   2   9  16      185.59      257.75    167.06 o 
   3   9  16        7.23      110.65     97.63 o 
   4   9  16       86.54       57.71    147.10 o 
   5   9  16       94.12      145.80    105.88 o 
   6   9  16        2.82       36.45    147.53 o 
  -5  10  16      132.66      101.54      9.11 o 
  -4  10  16      163.17      282.92    158.81 o 
  -3  10  16       37.81       76.80     36.88 o 
  -2  10  16       43.35      160.12    166.19 o 
  -1  10  16      171.75      304.61    162.29 o 
   0  10  16       72.72      119.33     86.78 o 
   1  10  16       78.83      188.32    189.19 o 
   2  10  16        8.53      128.01    140.59 o 
   3  10  16       56.87       71.60     18.22 o 
   4  10  16        3.13       75.94    178.34 o 
   5  10  16       20.26       76.37    136.68 o 
  -3  11  16        2.19       34.28    126.27 o 
  -2  11  16        2.11        8.24     49.47 o 
  -1  11  16       96.68      175.74    114.99 o 
   0  11  16      245.89      299.40    132.35 o 
   1  11  16       34.04       42.52      8.68 o 
   2  11  16      141.79      192.23     52.94 o 
   3  11  16      335.08      365.79    174.87 o 
  -9   0  17      154.12      197.87    152.74 o 
  -7   0  17       42.19       82.01    188.76 o 
  -5   0  17       45.59       20.83    126.70 o 
  -3   0  17      112.72      143.63     39.92 o 
  -1   0  17      121.51      123.67      3.91 o 
   1   0  17        1.63       24.30    169.23 o 
   3   0  17        1.86      114.55    117.16 o 
   5   0  17     1320.67     1284.40     12.58 o 
   7   0  17      190.64      239.96    188.32 o 
  -8   1  17        0.47       32.68     59.66 o 
  -7   1  17        1.14       24.77     85.92 o 
  -6   1  17       59.47       53.58     52.02 o 
  -5   1  17      466.50      540.99    105.08 o 
  -4   1  17      122.46      156.67     32.12 o 
  -3   1  17      117.45      143.42     24.63 o 
  -2   1  17      715.20      841.59     70.53 o 
  -1   1  17      130.02      359.36    162.29 o 
   0   1  17       13.62       26.03     66.39 o 
   1   1  17      276.59      329.51    105.79 o 
   2   1  17      302.32      413.75    105.27 o 
   3   1  17       19.45       81.20     32.98 o 
   4   1  17       37.61       98.20     51.82 o 
   5   1  17       28.65       64.49     37.32 o 
   6   1  17       19.79       33.49     14.32 o 
   7   1  17       63.88       81.14     60.31 o 
   8   1  17      241.46      203.00     26.73 o 
  -8   2  17      281.07      293.17     92.15 o 
  -7   2  17       19.58       33.01     44.48 o 
  -6   2  17      218.94      203.78     50.64 o 
  -5   2  17       16.40       51.05     59.97 o 
  -4   2  17       47.91      105.53     27.73 o 
  -3   2  17      205.55      196.96     28.65 o 
  -2   2  17        2.85        0.00     47.11 o 
  -1   2  17       84.58      120.48     19.75 o 
   0   2  17      220.73      239.76     35.62 o 
   1   2  17       27.37       61.68     34.33 o 
   2   2  17      182.84      276.22     71.63 o 
   3   2  17       18.33       33.57     28.42 o 
   4   2  17      642.22      796.45     96.04 o 
   5   2  17       71.42      100.37     73.64 o 
   6   2  17     1015.90      949.11     38.18 o 
   7   2  17       46.32       59.57     86.36 o 
   8   2  17      306.12      309.14     37.32 o 
  -8   3  17      666.40      697.74     84.26 o 
  -7   3  17       46.93       37.51     12.06 o 
  -6   3  17      220.28      239.29     48.69 o 
  -5   3  17      114.82      143.14     65.46 o 
  -4   3  17      867.71      828.87     66.79 o 
  -3   3  17      156.36      166.09     35.15 o 
  -2   3  17      659.06      586.37     89.09 o 
  -1   3  17      699.91      829.97    123.23 o 
   0   3  17      189.04      267.04     69.26 o 
   1   3  17       73.54      127.03     44.69 o 
   2   3  17      323.95      390.69     87.66 o 
   3   3  17      453.96      447.95     29.08 o 
   4   3  17      342.82      375.41     37.72 o 
   5   3  17      392.24      440.66     73.35 o 
   6   3  17      270.52      287.54     39.10 o 
   7   3  17      168.37      242.13     99.98 o 
   8   3  17      123.33       99.76     35.29 o 
  -8   4  17       14.75        9.60     68.56 o 
  -7   4  17       56.01       94.29     36.90 o 
  -6   4  17       58.92       68.65    115.78 o 
  -5   4  17        7.01       77.47     57.75 o 
  -4   4  17       64.41       84.55     85.98 o 
  -3   4  17       12.67       23.78     18.66 o 
  -2   4  17      197.41      181.12     97.88 o 
  -1   4  17      154.22      188.62    116.86 o 
   0   4  17       70.72       96.40     84.68 o 
   1   4  17       20.99       13.21     15.19 o 
   2   4  17      660.04      698.51     30.60 o 
   3   4  17      302.90      285.02     45.25 o 
   4   4  17        0.83       68.90    101.56 o 
   5   4  17     1749.43     1910.37     85.15 o 
   6   4  17      165.24      206.20     64.85 o 
   7   4  17      359.05      412.33    111.56 o 
   8   4  17        5.88       24.56     11.68 o 
  -7   5  17      153.80      148.40    127.14 o 
  -6   5  17      287.81      289.96     29.07 o 
  -5   5  17      184.00      178.28     23.25 o 
  -4   5  17       15.76       47.70     21.70 o 
  -3   5  17      150.81      178.06     51.22 o 
  -2   5  17      148.26      132.77     56.19 o 
  -1   5  17       94.22      189.70     68.18 o 
   0   5  17     1137.02     1379.34     95.39 o 
   1   5  17      436.33      467.77     61.33 o 
   2   5  17      410.24      362.33     49.25 o 
   3   5  17      189.97      229.15     68.98 o 
   4   5  17      348.95      366.78     47.51 o 
   5   5  17        1.94       83.68     55.53 o 
   6   5  17      423.71      385.79     37.53 o 
   7   5  17       15.07       30.56     42.09 o 
  -7   6  17      368.94      325.01     41.90 o 
  -6   6  17       22.04       49.46     74.03 o 
  -5   6  17       38.94       41.97     77.70 o 
  -4   6  17       56.88      143.82    102.41 o 
  -3   6  17      287.86      328.24     64.87 o 
  -2   6  17      221.16      229.27     44.22 o 
  -1   6  17      771.88      671.38     15.34 o 
   0   6  17      140.96      224.78    126.84 o 
   1   6  17      136.66      232.57     98.92 o 
   2   6  17      190.98      161.86     27.99 o 
   3   6  17       74.68      214.79    142.33 o 
   4   6  17      956.28      858.29      1.74 o 
   5   6  17       48.52      132.28     63.57 o 
   6   6  17      206.26      204.57     21.74 o 
   7   6  17        0.89       15.13     54.58 o 
  -6   7  17      109.25      110.90    120.51 o 
  -5   7  17        6.77       12.38     52.10 o 
  -4   7  17      248.67      235.05     20.10 o 
  -3   7  17      180.27      282.62    114.41 o 
  -2   7  17        3.56       49.50    113.08 o 
  -1   7  17      708.97      742.00    156.21 o 
   0   7  17      111.32      112.39      4.77 o 
   1   7  17       88.66      175.30    187.45 o 
   2   7  17        8.61        9.98     12.58 o 
   3   7  17      352.85      342.80     92.86 o 
   4   7  17       19.76      124.10    158.81 o 
   5   7  17       71.53       75.50     52.50 o 
   6   7  17        3.60       12.58     26.47 o 
  -5   8  17       29.38       39.92     66.82 o 
  -4   8  17        5.15        4.97      8.24 o 
  -3   8  17      242.11      297.17     71.51 o 
  -2   8  17       10.66       65.09     41.22 o 
  -1   8  17       51.61       93.73     22.13 o 
   0   8  17      592.58      614.00    156.21 o 
   1   8  17       61.39       60.75    153.17 o 
   2   8  17       17.69       50.77     69.43 o 
   3   8  17      243.08      213.05     88.52 o 
   4   8  17        0.06        9.98     72.90 o 
   5   8  17       18.54       58.58    132.78 o 
  -4   9  17       36.77       37.75    128.87 o 
  -3   9  17      149.20      134.08     60.31 o 
  -2   9  17      187.17      212.19     46.00 o 
  -1   9  17        0.65      156.65    193.09 o 
   0   9  17      231.46      313.72    124.97 o 
   1   9  17       57.86       66.39     39.05 o 
   2   9  17        1.16       60.75    130.61 o 
   3   9  17       12.31      155.78    185.72 o 
   4   9  17        6.00       19.96     88.09 o 
  -3  10  17        1.09       35.58     39.49 o 
  -2  10  17        0.40        2.60     72.90 o 
  -1  10  17      183.14      313.29    127.57 o 
   0  10  17        5.18        8.68    120.63 o 
   1  10  17        1.78        0.00     95.03 o 
   2  10  17        2.24        4.34     13.45 o 
  -6   0  18       31.33       35.58    112.39 o 
  -4   0  18     1029.64     1036.20    142.33 o 
  -2   0  18     1956.85     1765.62      5.64 o 
   0   0  18      816.11      774.55     22.56 o 
   2   0  18     1336.65     1373.79    119.76 o 
   4   0  18      234.84      209.58     35.15 o 
   6   0  18      230.20      315.03    185.72 o 
  -7   1  18       62.94      118.68     85.09 o 
  -6   1  18      398.17      396.14     91.89 o 
  -5   1  18      226.91      209.64      9.52 o 
  -4   1  18       12.49       22.55     55.10 o 
  -3   1  18      232.62      262.94    112.69 o 
  -2   1  18      378.29      349.90    108.91 o 
  -1   1  18        1.88       50.33     67.48 o 
   0   1  18      230.31      227.71     89.95 o 
   1   1  18       80.76       84.39     44.48 o 
   2   1  18       14.61       60.02     75.33 o 
   3   1  18      234.87      208.86     38.39 o 
   4   1  18      327.20      371.71    106.40 o 
   5   1  18       81.54       83.27     56.41 o 
   6   1  18      209.80      323.65    116.66 o 
   7   1  18      438.47      481.89     39.22 o 
  -7   2  18       42.06       51.79     73.62 o 
  -6   2  18      104.20       92.39     62.70 o 
  -5   2  18      120.55      161.19     20.12 o 
  -4   2  18        1.32        8.68     16.92 o 
  -3   2  18      926.61      839.67     73.55 o 
  -2   2  18       67.09      162.74     72.07 o 
  -1   2  18     1075.68     1383.23     95.30 o 
   0   2  18       17.64       16.22    121.33 o 
   1   2  18      508.09      542.79     98.79 o 
   2   2  18      473.11      480.66    113.02 o 
   3   2  18      431.21      392.06     40.35 o 
   4   2  18       20.27       40.88     41.22 o 
   5   2  18      394.70      366.42     63.65 o 
   6   2  18       40.93       46.83     50.91 o 
   7   2  18      242.06      239.85     35.14 o 
  -7   3  18        1.09        1.37     59.40 o 
  -6   3  18       33.05       60.07     97.96 o 
  -5   3  18      205.51      201.49     55.03 o 
  -4   3  18       82.50       85.76     52.07 o 
  -3   3  18        0.35       12.33     43.30 o 
  -2   3  18       19.65       26.98     28.86 o 
  -1   3  18        4.61       26.29     34.06 o 
   0   3  18       17.65       71.17     40.35 o 
   1   3  18      129.96      138.37     33.39 o 
   2   3  18       15.57       69.57    101.26 o 
   3   3  18       18.97       28.75     17.29 o 
   4   3  18       26.42       70.51     35.36 o 
   5   3  18      282.25      294.99     71.56 o 
   6   3  18       17.16       69.17     46.56 o 
   7   3  18      235.91      292.46    133.65 o 
  -7   4  18        0.19       15.91      6.49 o 
  -6   4  18        0.83       25.17     99.37 o 
  -5   4  18        1.54       46.10     54.71 o 
  -4   4  18        6.05       22.78     23.00 o 
  -3   4  18        0.21        0.00     65.86 o 
  -2   4  18      226.84      284.79     64.95 o 
  -1   4  18       13.93       18.46     23.62 o 
   0   4  18      190.62      224.57     74.11 o 
   1   4  18        0.42        4.65     15.40 o 
   2   4  18      228.29      217.61     19.09 o 
   3   4  18        8.87       23.77     15.88 o 
   4   4  18      701.57      652.61     84.52 o 
   5   4  18        4.75       21.40     37.90 o 
   6   4  18      364.30      469.26    107.54 o 
  -6   5  18        2.46       34.71    101.09 o 
  -5   5  18        0.58       61.47    101.42 o 
  -4   5  18       15.61       36.39     70.24 o 
  -3   5  18       18.40       54.36     39.89 o 
  -2   5  18       21.62       47.17     53.00 o 
  -1   5  18        6.58       46.73     25.68 o 
   0   5  18      240.86      242.53     19.96 o 
   1   5  18       30.54       37.53     27.55 o 
   2   5  18        5.51       55.13     41.32 o 
   3   5  18       44.40       65.21     22.78 o 
   4   5  18       49.41       79.95    118.86 o 
   5   5  18       33.67       45.14     24.25 o 
   6   5  18      299.75      291.57     89.82 o 
  -5   6  18      183.27      223.18     35.58 o 
  -4   6  18        0.19        2.51     66.17 o 
  -3   6  18       80.92      132.52     87.58 o 
  -2   6  18      175.85      174.45     41.72 o 
  -1   6  18     1051.33      993.55     32.33 o 
   0   6  18       69.31       74.99     11.03 o 
   1   6  18      107.37      150.65     45.48 o 
   2   6  18        0.11        0.00      7.78 o 
   3   6  18       39.15       44.59     15.88 o 
   4   6  18      102.15      142.15     93.88 o 
   5   6  18       87.60       70.03      7.38 o 
  -5   7  18        0.18        6.41     30.94 o 
  -4   7  18       75.04       48.99     21.70 o 
  -3   7  18        0.18       38.33     84.03 o 
  -2   7  18       21.45       62.93    111.87 o 
  -1   7  18      640.45      667.54    108.70 o 
   0   7  18      330.64      428.66     87.39 o 
   1   7  18      242.93      261.34    123.99 o 
   2   7  18      143.55      238.42     66.94 o 
   3   7  18      196.47      218.70    122.80 o 
   4   7  18      169.71      167.06    149.27 o 
  -3   8  18       88.74      113.16     40.20 o 
  -2   8  18      217.20      220.43     28.20 o 
  -1   8  18       16.42      134.52    125.84 o 
   0   8  18      818.94      711.63     23.00 o 
   1   8  18       27.76      148.40    114.99 o 
   2   8  18       24.57       54.24    175.74 o 
   3   8  18        0.53        3.04      8.24 o 
  -1   9  18       92.15      146.66    136.68 o 
   0   9  18       47.67       59.45    126.70 o 
   1   9  18      112.92      212.19    130.61 o 
  -5   0  19      622.55      625.28    150.14 o 
  -3   0  19      128.75      206.11     75.07 o 
   1   0  19       90.29      109.35    103.27 o 
   3   0  19       77.36      147.10    130.18 o 
   5   0  19      117.83      120.20    164.46 o 
  -6   1  19        2.56        2.27     11.06 o 
  -5   1  19        8.55       27.10     40.63 o 
  -4   1  19      301.71      283.84     93.51 o 
  -3   1  19      138.72      131.75     17.79 o 
  -2   1  19       25.98       90.84    131.07 o 
  -1   1  19      423.27      429.52     46.05 o 
   0   1  19      797.91      797.88     17.17 o 
   1   1  19      113.14      131.23     15.40 o 
   2   1  19       36.62       48.85     33.19 o 
   3   1  19      405.27      406.84     42.20 o 
   4   1  19      635.84      602.19     40.86 o 
   5   1  19      206.80      253.24     57.96 o 
  -5   2  19        0.17       17.18     57.53 o 
  -4   2  19      166.85      128.10    110.62 o 
  -3   2  19       84.25      123.57     36.02 o 
  -2   2  19      148.60      129.93     62.25 o 
  -1   2  19        0.39        0.00     15.13 o 
   0   2  19       22.93       86.38    117.05 o 
   1   2  19      281.25      247.20     88.96 o 
   2   2  19        7.22       18.46      8.03 o 
   3   2  19        0.04        1.02     80.06 o 
   4   2  19      125.58      142.97     32.34 o 
   5   2  19       32.28       84.98     53.19 o 
  -5   3  19        4.76       24.24     23.98 o 
  -4   3  19      158.29      186.72     93.20 o 
  -3   3  19      227.03      291.10    106.68 o 
  -2   3  19      357.07      364.27    135.76 o 
  -1   3  19       68.06       67.94     55.11 o 
   0   3  19        1.99       33.08     88.52 o 
   1   3  19      411.49      408.49     92.21 o 
   2   3  19      221.98      261.80    106.51 o 
   3   3  19       61.37       91.13    128.68 o 
   4   3  19      292.01      377.88    113.80 o 
   5   3  19      383.64      392.55     53.32 o 
  -5   4  19      152.42      125.38     20.27 o 
  -4   4  19       53.34       74.50     77.53 o 
  -3   4  19       87.13       91.13     23.87 o 
  -2   4  19       47.34       78.25    111.70 o 
  -1   4  19       18.12       33.78     44.71 o 
   0   4  19        4.76       58.83     97.84 o 
   1   4  19      281.21      312.78    112.46 o 
   2   4  19       32.25       21.17     13.40 o 
   3   4  19       30.47       65.89     32.16 o 
   4   4  19       41.93      142.20     70.67 o 
  -4   5  19      102.61      147.69     61.62 o 
  -3   5  19       19.84       18.36     11.72 o 
  -2   5  19      291.28      301.47     56.55 o 
  -1   5  19       79.35      157.73    107.23 o 
   0   5  19      130.49      244.41    112.70 o 
   2   5  19      311.17      298.16     82.12 o 
   3   5  19      348.27      357.67     89.80 o 
   4   5  19      173.60      137.64     14.54 o 
  -3   6  19        1.28       27.39    115.34 o 
  -2   6  19      139.19      161.67     80.24 o 
  -1   6  19      608.66      610.45     74.84 o 
   0   6  19       14.23       55.83     55.84 o 
   1   6  19       20.11       46.02     31.14 o 
   2   6  19       23.21       31.51     12.80 o 
   3   6  19       56.85      150.48     77.45 o 
  -1   7  19      213.22      199.15     12.51 o 
   0   7  19      530.33      442.08    100.37 o 
   1   7  19       14.66       14.73     27.12 o 
  -2   0  20       42.07       35.15      6.07 o 
   0   0  20      352.83      452.14    132.78 o 
   2   0  20       91.70       99.80      8.24 o 
  -3   1  20      269.26      233.97     70.08 o 
  -2   1  20      101.37      133.57     48.67 o 
  -1   1  20        0.97       38.40    104.77 o 
   0   1  20      151.35      209.96     48.23 o 
   1   1  20       45.10       94.30     70.61 o 
   2   1  20      122.14      125.33     36.99 o 
   3   1  20      117.29      162.95     34.50 o 
  -3   2  20      207.10      237.81     71.82 o 
  -2   2  20       56.21      114.86     83.87 o 
  -1   2  20      217.28      210.80     35.54 o 
   0   2  20        0.15       59.37     81.39 o 
   1   2  20      223.28      204.55     19.50 o 
   2   2  20       47.14       74.56    117.41 o 
   3   2  20       49.55       47.68     45.13 o 
  -2   3  20      306.23      357.12     61.62 o 
  -1   3  20      177.97      210.29     27.67 o 
   0   3  20       26.89       75.92     38.40 o 
   1   3  20        7.16       10.55     23.06 o 
   2   3  20        1.36       25.56     61.27 o 
  -1   4  20       77.71       86.75     34.35 o 
   0   4  20      262.46      260.29     75.21 o 
   1   4  20       13.56       40.47     87.12 o 
                                                 
